# Supplementary material for: 7-Chloro-3,3-dimethyl-9-phenyl-1,2,3,4-tetra­hydro­acridin-1-one
Source: Acta Crystallogr Sect E Struct Rep Online. 2009 Nov 28;65(Pt 12):o3237–8. doi: 10.1107/S1600536809050326 (PMC2971845; doi:10.1107/S1600536809050326)
Supplement: Supplementary file 1 [file e-65-o3237-sup1.cif]

##############################################################################
###                                                                        ###
###        Electronic paper (Acta Crystallographica Section E)             ###
###                                                                        ###
##############################################################################
#                                                                            #
# This CIF contains the data in a paper accepted for publication in Acta     #
# Crystallographica Section E. It conforms to the requirements of Notes      #
# for Authors for Section E, and has been peer reviewed under the auspices   #
# of the IUCr Commission on Journals.                                        #
#                                                                            #
# Full details of the Crystallographic Information File format               #
# are given in the paper "The Crystallographic Information File (CIF):       #
# a New Standard Archive File for Crystallography" by S. R. Hall, F. H.      #
# Allen and I. D. Brown [Acta Cryst. (1991), A47, 655-685].                  #
#                                                                            #
# The current version of the core CIF dictionary is obtainable from          #
# ftp://ftp.iucr.org/pub/cif_core.dic. The current version number is 2.4.    #
#                                                                            #
# Software is freely available for graphical display of the structure(s) in  #
# this CIF.  For information consult the CIF home page http://www.iucr.org/  #
# cif/home.html                                                              #
#                                                                            #
# This file may be used for bona fide research purposes within the           #
# scientific community so long as proper attribution is given to the journal # 
# article from which it was obtained.                                        #
#                                                                            #
##############################################################################
                                             
data_global
_audit_creation_method     'form.cif (version 2.0)'
_journal_data_validation_number     ?
_journal_date_recd_electronic     2009-11-19
_journal_date_accepted     2009-11-23
_journal_name_full     'Acta Crystallographica, Section E'
_journal_year     2009
_journal_volume     65
_journal_issue     12
_journal_page_first     o3237
_journal_page_last     o3238
_journal_paper_category     QO
_journal_coeditor_code     TK2581
_publ_contact_author_name     'Prof. Fun, Hoong-Kun'
_publ_contact_author_address
;
      X-ray Crystallography Unit
      School of Physics
      Universiti Sains Malaysia
      11800 USM, Penang
      MALAYSIA
;
_publ_contact_author_email     'hkfun@usm.my'
_publ_contact_author_fax     '604 6579150'
_publ_contact_author_phone     '604 6533652'
_publ_section_title
;
7-Chloro-3,3-dimethyl-9-phenyl-1,2,3,4-tetrahydroacridin-1-one
;
loop_
    _publ_author_name
    _publ_author_footnote
    _publ_author_address
    'Wan-Sin Loh'
;
      Thomson Reuters ResearcherID: C-7581-2009.
;
;
      X-ray Crystallography Unit
      School of Physics
      Universiti Sains Malaysia
      11800 USM, Penang
      Malaysia
;
    'Hoong-Kun Fun'
;
      Thomson Reuters ResearcherID: A-3561-2009.
;
;
      X-ray Crystallography Unit
      School of Physics
      Universiti Sains Malaysia
      11800 USM, Penang
      Malaysia
;
    'S. Sarveswari' ?
;
      Organic Chemistry Division
      School of Advanced Sciences
      VIT University
      Vellore 632 014, India
;
    'V. Vijayakumar' ?
;
      Organic Chemistry Division
      School of Advanced Sciences
      VIT University
      Vellore 632 014, India
;
    'B. Palakshi Reddy' ?
;
      Organic Chemistry Division
      School of Advanced Sciences
      VIT University
      Vellore 632 014, India
;
data_I
_audit_creation_method     SHELXL-97
_chemical_name_systematic
;
7-Chloro-3,3-dimethyl-9-phenyl-1,2,3,4-tetrahydroacridin-1-one
;
_chemical_name_common     ?
_chemical_formula_moiety     'C21 H18 Cl N O'
_chemical_formula_sum     'C21 H18 Cl N O'
_chemical_formula_iupac     'C21 H18 Cl N O'
_chemical_formula_weight     335.81
_chemical_melting_point     ?
_symmetry_cell_setting     Triclinic
_symmetry_space_group_name_H-M     'P -1'
_symmetry_space_group_name_Hall     '-P 1'
loop_
    _symmetry_equiv_pos_as_xyz
    'x, y, z'
    '-x, -y, -z'
_cell_length_a     9.83750(10)
_cell_length_b     10.05250(10)
_cell_length_c     10.10760(10)
_cell_angle_alpha     79.1620(10)
_cell_angle_beta     63.3890(10)
_cell_angle_gamma     70.9280(10)
_cell_volume     843.589(15)
_cell_formula_units_Z     2
_cell_measurement_reflns_used     6537
_cell_measurement_theta_min     2.3
_cell_measurement_theta_max     32.2
_cell_measurement_temperature     100.00(10)
_exptl_crystal_description     'block'
_exptl_crystal_colour     'colourless'
_exptl_crystal_size_max     0.30
_exptl_crystal_size_mid     0.20
_exptl_crystal_size_min     0.15
_exptl_crystal_density_diffrn     1.322
_exptl_crystal_density_meas     ?
_exptl_crystal_density_method     'not measured'
_exptl_crystal_F_000     352
_exptl_absorpt_coefficient_mu     0.233
_exptl_absorpt_correction_type     'multi-scan'
_exptl_absorpt_process_details     '(<i>SADABS</i>; Bruker, 2005)'
_exptl_absorpt_correction_T_min     0.933
_exptl_absorpt_correction_T_max     0.965
_exptl_special_details
;
The crystal was placed in the cold stream of an Oxford Cyrosystems Cobra
open-flow nitrogen cryostat (Cosier & Glazer, 1986) operating at 100.0(1) K.
;
_diffrn_ambient_temperature     100.00(10)
_diffrn_radiation_type     MoK\a
_diffrn_radiation_wavelength     0.71073
_diffrn_radiation_source     'fine-focus sealed tube'
_diffrn_radiation_monochromator     graphite
_diffrn_measurement_device_type
;
Bruker SMART APEXII CCD area-detector diffractometer
;
_diffrn_measurement_method     '\f and \w scans'
_diffrn_detector_area_resol_mean     ?
_diffrn_reflns_number     18373
_diffrn_reflns_av_R_equivalents     0.030
_diffrn_reflns_av_sigmaI/netI     0.035
_diffrn_reflns_theta_min     2.2
_diffrn_reflns_theta_max     30.0
_diffrn_reflns_theta_full     30.0
_diffrn_measured_fraction_theta_max     0.993
_diffrn_measured_fraction_theta_full     0.993
_diffrn_reflns_limit_h_min     -13
_diffrn_reflns_limit_h_max     13
_diffrn_reflns_limit_k_min     -14
_diffrn_reflns_limit_k_max     14
_diffrn_reflns_limit_l_min     -14
_diffrn_reflns_limit_l_max     13
_diffrn_standards_number     0
_diffrn_standards_interval_count     .
_diffrn_standards_interval_time     .
_diffrn_standards_decay_%     ?
_refine_special_details
;
Refinement of <i>F</i>^2^ against ALL reflections. The weighted <i>R</i>-factor
<i>wR</i> and goodness of fit <i>S</i> are based on <i>F</i>^2^, conventional
<i>R</i>-factors <i>R</i> are based on <i>F</i>, with <i>F</i> set to zero for
negative <i>F</i>^2^. The threshold expression of <i>F</i>^2^ >
\s(<i>F</i>^2^) is used only for calculating <i>R</i>-factors(gt) <i>etc</i>.
and is not relevant to the choice of reflections for refinement.
<i>R</i>-factors based on <i>F</i>^2^ are statistically about twice as large
as those based on <i>F</i>, and <i>R</i>- factors based on ALL data will be
even larger.
;
_reflns_number_total     4882
_reflns_number_gt     3915
_reflns_threshold_expression     I>2\s(I)
_refine_ls_structure_factor_coef     Fsqd
_refine_ls_matrix_type     full
_refine_ls_R_factor_all     0.059
_refine_ls_R_factor_gt     0.045
_refine_ls_wR_factor_gt     0.102
_refine_ls_wR_factor_ref     0.111
_refine_ls_goodness_of_fit_ref     1.04
_refine_ls_restrained_S_all     1.04
_refine_ls_number_reflns     4882
_refine_ls_number_parameters     289
_refine_ls_number_restraints     0
_refine_ls_hydrogen_treatment     refall
_refine_ls_weighting_scheme     calc
_refine_ls_weighting_details
         'calc w=1/[\s^2^(Fo^2^)+(0.0441P)^2^+0.4367P] where P=(Fo^2^+2Fc^2^)/3'
_atom_sites_solution_hydrogens     geom
_atom_sites_solution_primary     direct
_atom_sites_solution_secondary     difmap
_refine_ls_shift/su_max     0.001
_refine_ls_shift/su_max_lt     0.001
_refine_ls_shift/su_mean     0.000
_refine_diff_density_max     0.47
_refine_diff_density_min     -0.29
_refine_ls_extinction_method     none
_refine_ls_extinction_coef     ?
loop_
    _atom_type_symbol
    _atom_type_description
    _atom_type_scat_dispersion_real
    _atom_type_scat_dispersion_imag
    _atom_type_scat_source
    'C' 'C' 0.0033 0.0016
                         'International Tables Vol C Tables 4.2.6.8 and 6.1.1.4'
    'H' 'H' 0.0000 0.0000
                         'International Tables Vol C Tables 4.2.6.8 and 6.1.1.4'
    'N' 'N' 0.0061 0.0033
                         'International Tables Vol C Tables 4.2.6.8 and 6.1.1.4'
    'O' 'O' 0.0106 0.0060
                         'International Tables Vol C Tables 4.2.6.8 and 6.1.1.4'
    'Cl' 'Cl' 0.1484 0.1585
                         'International Tables Vol C Tables 4.2.6.8 and 6.1.1.4'
_computing_data_collection     'APEX2 (Bruker, 2005)'
_computing_cell_refinement     'SAINT (Bruker, 2005)'
_computing_data_reduction     'SAINT (Bruker, 2005)'
_computing_structure_solution     'SHELXTL (Sheldrick, 2008)'
_computing_structure_refinement     'SHELXTL (Sheldrick, 2008)'
_computing_molecular_graphics     'SHELXTL (Sheldrick, 2008)'
_computing_publication_material
;
SHELXTL (Sheldrick, 2008) and PLATON (Spek, 2009)
;
loop_
    _atom_site_type_symbol
    _atom_site_label
    _atom_site_fract_x
    _atom_site_fract_y
    _atom_site_fract_z
    _atom_site_U_iso_or_equiv
    _atom_site_adp_type
    _atom_site_calc_flag
    _atom_site_refinement_flags
    _atom_site_occupancy
    _atom_site_disorder_assembly
    _atom_site_disorder_group
    Cl Cl1 1.00497(5) 0.24082(4) 0.06504(4) 0.03117(11) Uani d . 1 . .
    O O1 0.66039(14) 0.51264(12) 0.86939(12) 0.0328(3) Uani d . 1 . .
    N N1 0.55017(13) 0.70933(12) 0.44602(12) 0.0164(2) Uani d . 1 . .
    C C1 0.65323(15) 0.59559(14) 0.36408(14) 0.0165(3) Uani d . 1 . .
    C C2 0.67188(17) 0.59806(16) 0.21588(15) 0.0205(3) Uani d . 1 . .
    C C3 0.77851(18) 0.49116(16) 0.12519(16) 0.0230(3) Uani d . 1 . .
    C C4 0.87017(17) 0.37689(15) 0.18098(15) 0.0214(3) Uani d . 1 . .
    C C5 0.85517(16) 0.36841(15) 0.32311(15) 0.0194(3) Uani d . 1 . .
    C C6 0.74409(15) 0.47799(14) 0.41947(14) 0.0159(3) Uani d . 1 . .
    C C7 0.72349(15) 0.47749(14) 0.56874(14) 0.0152(2) Uani d . 1 . .
    C C8 0.61798(15) 0.59343(14) 0.65057(14) 0.0157(2) Uani d . 1 . .
    C C9 0.58812(16) 0.60312(15) 0.80857(15) 0.0190(3) Uani d . 1 . .
    C C10 0.46337(18) 0.73000(15) 0.89036(15) 0.0214(3) Uani d . 1 . .
    C C11 0.45479(17) 0.86542(14) 0.79119(15) 0.0192(3) Uani d . 1 . .
    C C12 0.41995(16) 0.83686(14) 0.66761(15) 0.0177(3) Uani d . 1 . .
    C C13 0.53443(15) 0.70831(14) 0.58292(14) 0.0150(2) Uani d . 1 . .
    C C14 0.81958(15) 0.35147(14) 0.62420(14) 0.0163(3) Uani d . 1 . .
    C C15 0.78844(16) 0.22131(15) 0.64521(16) 0.0203(3) Uani d . 1 . .
    C C16 0.88422(18) 0.10146(16) 0.68699(18) 0.0250(3) Uani d . 1 . .
    C C17 1.01186(18) 0.11037(16) 0.70617(18) 0.0260(3) Uani d . 1 . .
    C C18 1.04371(17) 0.23964(16) 0.68430(17) 0.0239(3) Uani d . 1 . .
    C C19 0.94831(16) 0.35960(15) 0.64384(15) 0.0198(3) Uani d . 1 . .
    C C20 0.6109(2) 0.90496(18) 0.72693(19) 0.0273(3) Uani d . 1 . .
    C C21 0.3203(2) 0.98557(16) 0.88205(18) 0.0274(3) Uani d . 1 . .
    H H12B 0.4182(19) 0.9185(18) 0.5958(19) 0.020(4) Uiso d . 1 . .
    H H12A 0.313(2) 0.8231(17) 0.7114(18) 0.020(4) Uiso d . 1 . .
    H H5 0.920(2) 0.2884(19) 0.3566(19) 0.027(5) Uiso d . 1 . .
    H H19 0.967(2) 0.4527(18) 0.6301(19) 0.022(4) Uiso d . 1 . .
    H H3 0.791(2) 0.4926(19) 0.025(2) 0.032(5) Uiso d . 1 . .
    H H15 0.702(2) 0.2166(18) 0.6296(19) 0.026(4) Uiso d . 1 . .
    H H20C 0.700(2) 0.8310(18) 0.664(2) 0.025(4) Uiso d . 1 . .
    H H17 1.077(2) 0.0280(19) 0.733(2) 0.030(5) Uiso d . 1 . .
    H H18 1.130(2) 0.2447(19) 0.698(2) 0.029(5) Uiso d . 1 . .
    H H21C 0.312(2) 1.073(2) 0.819(2) 0.031(5) Uiso d . 1 . .
    H H10B 0.484(2) 0.7408(19) 0.974(2) 0.034(5) Uiso d . 1 . .
    H H2 0.608(2) 0.681(2) 0.183(2) 0.033(5) Uiso d . 1 . .
    H H10A 0.361(2) 0.7063(18) 0.933(2) 0.026(4) Uiso d . 1 . .
    H H16 0.863(2) 0.011(2) 0.703(2) 0.030(5) Uiso d . 1 . .
    H H21B 0.215(2) 0.962(2) 0.928(2) 0.035(5) Uiso d . 1 . .
    H H21A 0.342(2) 1.006(2) 0.963(2) 0.037(5) Uiso d . 1 . .
    H H20B 0.635(2) 0.918(2) 0.807(2) 0.040(5) Uiso d . 1 . .
    H H20A 0.602(2) 0.994(2) 0.671(2) 0.039(5) Uiso d . 1 . .
loop_
    _atom_site_aniso_label
    _atom_site_aniso_U_11
    _atom_site_aniso_U_22
    _atom_site_aniso_U_33
    _atom_site_aniso_U_12
    _atom_site_aniso_U_13
    _atom_site_aniso_U_23
    Cl1 0.0372(2) 0.0252(2) 0.02082(18) -0.00849(15) -0.00046(15) -0.00871(14)
    O1 0.0348(6) 0.0349(6) 0.0200(5) 0.0068(5) -0.0154(5) -0.0010(5)
    N1 0.0181(5) 0.0169(5) 0.0169(5) -0.0055(4) -0.0098(4) 0.0005(4)
    C1 0.0182(6) 0.0181(6) 0.0170(6) -0.0083(5) -0.0090(5) 0.0006(5)
    C2 0.0250(7) 0.0232(7) 0.0181(6) -0.0102(6) -0.0115(5) 0.0016(5)
    C3 0.0302(7) 0.0268(8) 0.0157(6) -0.0138(6) -0.0086(6) -0.0010(5)
    C4 0.0235(7) 0.0195(7) 0.0184(6) -0.0093(5) -0.0024(5) -0.0054(5)
    C5 0.0196(6) 0.0173(7) 0.0200(6) -0.0061(5) -0.0065(5) -0.0006(5)
    C6 0.0167(6) 0.0167(6) 0.0171(6) -0.0076(5) -0.0077(5) -0.0002(5)
    C7 0.0144(6) 0.0158(6) 0.0172(6) -0.0066(5) -0.0075(5) 0.0019(5)
    C8 0.0169(6) 0.0168(6) 0.0154(6) -0.0058(5) -0.0084(5) 0.0012(5)
    C9 0.0214(6) 0.0206(7) 0.0162(6) -0.0064(5) -0.0092(5) 0.0013(5)
    C10 0.0282(7) 0.0194(7) 0.0157(6) -0.0044(6) -0.0097(6) -0.0014(5)
    C11 0.0256(7) 0.0164(6) 0.0179(6) -0.0060(5) -0.0105(5) -0.0015(5)
    C12 0.0202(6) 0.0155(6) 0.0191(6) -0.0033(5) -0.0109(5) -0.0003(5)
    C13 0.0160(6) 0.0151(6) 0.0165(6) -0.0058(5) -0.0082(5) 0.0002(5)
    C14 0.0160(6) 0.0165(6) 0.0154(6) -0.0036(5) -0.0065(5) 0.0002(5)
    C15 0.0186(6) 0.0187(7) 0.0249(7) -0.0053(5) -0.0107(5) 0.0004(5)
    C16 0.0246(7) 0.0164(7) 0.0336(8) -0.0057(6) -0.0133(6) 0.0026(6)
    C17 0.0211(7) 0.0211(7) 0.0324(8) -0.0024(6) -0.0131(6) 0.0054(6)
    C18 0.0175(6) 0.0270(8) 0.0284(7) -0.0067(6) -0.0119(6) 0.0035(6)
    C19 0.0195(6) 0.0192(7) 0.0211(6) -0.0071(5) -0.0089(5) 0.0024(5)
    C20 0.0338(8) 0.0263(8) 0.0308(8) -0.0141(7) -0.0179(7) 0.0006(6)
    C21 0.0376(9) 0.0194(7) 0.0233(7) -0.0019(6) -0.0134(7) -0.0056(6)
_geom_special_details
;
All e.s.d.'s (except the e.s.d. in the dihedral angle between two l.s. planes)
are estimated using the full covariance matrix. The cell e.s.d.'s are taken
into account individually in the estimation of e.s.d.'s in distances, angles
and torsion angles; correlations between e.s.d.'s in cell parameters are only
used when they are defined by crystal symmetry. An approximate (isotropic)
treatment of cell e.s.d.'s is used for estimating e.s.d.'s involving l.s.
planes.
;
loop_
    _geom_bond_atom_site_label_1
    _geom_bond_atom_site_label_2
    _geom_bond_site_symmetry_2
    _geom_bond_distance
    _geom_bond_publ_flag
    Cl1 C4 . 1.7402(14) ?
    O1 C9 . 1.2122(17) ?
    N1 C13 . 1.3200(16) ?
    N1 C1 . 1.3665(17) ?
    C1 C6 . 1.4209(18) ?
    C1 C2 . 1.4216(18) ?
    C2 C3 . 1.367(2) ?
    C2 H2 . 0.965(19) ?
    C3 C4 . 1.409(2) ?
    C3 H3 . 0.966(19) ?
    C4 C5 . 1.366(2) ?
    C5 C6 . 1.4210(19) ?
    C5 H5 . 0.962(18) ?
    C6 C7 . 1.4288(18) ?
    C7 C8 . 1.3866(18) ?
    C7 C14 . 1.4959(17) ?
    C8 C13 . 1.4363(17) ?
    C8 C9 . 1.5052(18) ?
    C9 C10 . 1.510(2) ?
    C10 C11 . 1.5339(19) ?
    C10 H10B . 0.99(2) ?
    C10 H10A . 0.996(18) ?
    C11 C21 . 1.529(2) ?
    C11 C12 . 1.5306(19) ?
    C11 C20 . 1.532(2) ?
    C12 C13 . 1.5075(18) ?
    C12 H12B . 0.989(17) ?
    C12 H12A . 0.987(17) ?
    C14 C19 . 1.3960(19) ?
    C14 C15 . 1.3965(19) ?
    C15 C16 . 1.3931(19) ?
    C15 H15 . 0.944(18) ?
    C16 C17 . 1.386(2) ?
    C16 H16 . 0.969(19) ?
    C17 C18 . 1.390(2) ?
    C17 H17 . 0.944(18) ?
    C18 C19 . 1.3859(19) ?
    C18 H18 . 0.936(19) ?
    C19 H19 . 0.986(17) ?
    C20 H20C . 0.989(18) ?
    C20 H20B . 0.98(2) ?
    C20 H20A . 0.97(2) ?
    C21 H21C . 0.987(19) ?
    C21 H21B . 1.02(2) ?
    C21 H21A . 1.00(2) ?
loop_
    _geom_angle_atom_site_label_1
    _geom_angle_atom_site_label_2
    _geom_angle_atom_site_label_3
    _geom_angle_site_symmetry_1
    _geom_angle_site_symmetry_3
    _geom_angle
    _geom_angle_publ_flag
    C13 N1 C1 . . 118.00(11) ?
    N1 C1 C6 . . 122.92(12) ?
    N1 C1 C2 . . 117.86(12) ?
    C6 C1 C2 . . 119.21(12) ?
    C3 C2 C1 . . 121.05(13) ?
    C3 C2 H2 . . 123.0(11) ?
    C1 C2 H2 . . 115.9(11) ?
    C2 C3 C4 . . 118.94(13) ?
    C2 C3 H3 . . 121.0(11) ?
    C4 C3 H3 . . 120.0(11) ?
    C5 C4 C3 . . 122.32(13) ?
    C5 C4 Cl1 . . 119.04(11) ?
    C3 C4 Cl1 . . 118.64(11) ?
    C4 C5 C6 . . 119.59(13) ?
    C4 C5 H5 . . 119.5(11) ?
    C6 C5 H5 . . 120.9(11) ?
    C1 C6 C5 . . 118.86(12) ?
    C1 C6 C7 . . 118.33(12) ?
    C5 C6 C7 . . 122.77(12) ?
    C8 C7 C6 . . 118.01(11) ?
    C8 C7 C14 . . 124.97(11) ?
    C6 C7 C14 . . 117.02(11) ?
    C7 C8 C13 . . 119.21(11) ?
    C7 C8 C9 . . 122.07(11) ?
    C13 C8 C9 . . 118.72(12) ?
    O1 C9 C8 . . 121.74(13) ?
    O1 C9 C10 . . 120.60(12) ?
    C8 C9 C10 . . 117.65(11) ?
    C9 C10 C11 . . 113.43(12) ?
    C9 C10 H10B . . 107.8(11) ?
    C11 C10 H10B . . 111.5(11) ?
    C9 C10 H10A . . 106.2(10) ?
    C11 C10 H10A . . 109.8(10) ?
    H10B C10 H10A . . 107.7(15) ?
    C21 C11 C12 . . 109.62(12) ?
    C21 C11 C20 . . 109.35(12) ?
    C12 C11 C20 . . 110.87(12) ?
    C21 C11 C10 . . 109.44(12) ?
    C12 C11 C10 . . 106.87(11) ?
    C20 C11 C10 . . 110.65(12) ?
    C13 C12 C11 . . 114.16(11) ?
    C13 C12 H12B . . 108.2(10) ?
    C11 C12 H12B . . 111.5(10) ?
    C13 C12 H12A . . 107.6(10) ?
    C11 C12 H12A . . 108.9(10) ?
    H12B C12 H12A . . 106.2(13) ?
    N1 C13 C8 . . 123.51(12) ?
    N1 C13 C12 . . 115.64(11) ?
    C8 C13 C12 . . 120.85(11) ?
    C19 C14 C15 . . 119.32(12) ?
    C19 C14 C7 . . 120.81(12) ?
    C15 C14 C7 . . 119.67(12) ?
    C16 C15 C14 . . 120.08(13) ?
    C16 C15 H15 . . 121.3(11) ?
    C14 C15 H15 . . 118.6(11) ?
    C17 C16 C15 . . 120.26(14) ?
    C17 C16 H16 . . 119.0(11) ?
    C15 C16 H16 . . 120.7(11) ?
    C16 C17 C18 . . 119.75(13) ?
    C16 C17 H17 . . 119.3(11) ?
    C18 C17 H17 . . 121.0(11) ?
    C19 C18 C17 . . 120.37(14) ?
    C19 C18 H18 . . 120.5(11) ?
    C17 C18 H18 . . 119.1(11) ?
    C18 C19 C14 . . 120.22(13) ?
    C18 C19 H19 . . 121.7(10) ?
    C14 C19 H19 . . 118.0(10) ?
    C11 C20 H20C . . 111.5(10) ?
    C11 C20 H20B . . 110.4(12) ?
    H20C C20 H20B . . 108.1(15) ?
    C11 C20 H20A . . 110.4(12) ?
    H20C C20 H20A . . 110.1(16) ?
    H20B C20 H20A . . 106.1(17) ?
    C11 C21 H21C . . 110.1(11) ?
    C11 C21 H21B . . 111.3(11) ?
    H21C C21 H21B . . 108.7(15) ?
    C11 C21 H21A . . 110.5(11) ?
    H21C C21 H21A . . 107.0(15) ?
    H21B C21 H21A . . 109.1(16) ?
loop_
    _geom_torsion_atom_site_label_1
    _geom_torsion_atom_site_label_2
    _geom_torsion_atom_site_label_3
    _geom_torsion_atom_site_label_4
    _geom_torsion_site_symmetry_1
    _geom_torsion_site_symmetry_2
    _geom_torsion_site_symmetry_3
    _geom_torsion_site_symmetry_4
    _geom_torsion
    _geom_torsion_publ_flag
    C13 N1 C1 C6 . . . . -0.51(19) ?
    C13 N1 C1 C2 . . . . -178.97(12) ?
    N1 C1 C2 C3 . . . . 176.78(13) ?
    C6 C1 C2 C3 . . . . -1.7(2) ?
    C1 C2 C3 C4 . . . . 0.3(2) ?
    C2 C3 C4 C5 . . . . 0.7(2) ?
    C2 C3 C4 Cl1 . . . . 179.70(11) ?
    C3 C4 C5 C6 . . . . -0.2(2) ?
    Cl1 C4 C5 C6 . . . . -179.21(10) ?
    N1 C1 C6 C5 . . . . -176.26(12) ?
    C2 C1 C6 C5 . . . . 2.18(19) ?
    N1 C1 C6 C7 . . . . 1.61(19) ?
    C2 C1 C6 C7 . . . . -179.94(12) ?
    C4 C5 C6 C1 . . . . -1.2(2) ?
    C4 C5 C6 C7 . . . . -179.02(13) ?
    C1 C6 C7 C8 . . . . -1.27(18) ?
    C5 C6 C7 C8 . . . . 176.52(12) ?
    C1 C6 C7 C14 . . . . 179.35(11) ?
    C5 C6 C7 C14 . . . . -2.86(19) ?
    C6 C7 C8 C13 . . . . -0.03(18) ?
    C14 C7 C8 C13 . . . . 179.29(12) ?
    C6 C7 C8 C9 . . . . -179.91(12) ?
    C14 C7 C8 C9 . . . . -0.6(2) ?
    C7 C8 C9 O1 . . . . 3.4(2) ?
    C13 C8 C9 O1 . . . . -176.50(14) ?
    C7 C8 C9 C10 . . . . -176.29(13) ?
    C13 C8 C9 C10 . . . . 3.83(18) ?
    O1 C9 C10 C11 . . . . 145.52(14) ?
    C8 C9 C10 C11 . . . . -34.80(18) ?
    C9 C10 C11 C21 . . . . 177.24(12) ?
    C9 C10 C11 C12 . . . . 58.62(16) ?
    C9 C10 C11 C20 . . . . -62.19(16) ?
    C21 C11 C12 C13 . . . . -172.63(12) ?
    C20 C11 C12 C13 . . . . 66.54(15) ?
    C10 C11 C12 C13 . . . . -54.13(15) ?
    C1 N1 C13 C8 . . . . -0.93(19) ?
    C1 N1 C13 C12 . . . . 179.64(11) ?
    C7 C8 C13 N1 . . . . 1.2(2) ?
    C9 C8 C13 N1 . . . . -178.91(12) ?
    C7 C8 C13 C12 . . . . -179.39(12) ?
    C9 C8 C13 C12 . . . . 0.50(18) ?
    C11 C12 C13 N1 . . . . -154.25(12) ?
    C11 C12 C13 C8 . . . . 26.30(18) ?
    C8 C7 C14 C19 . . . . -72.90(18) ?
    C6 C7 C14 C19 . . . . 106.43(15) ?
    C8 C7 C14 C15 . . . . 112.34(15) ?
    C6 C7 C14 C15 . . . . -68.33(16) ?
    C19 C14 C15 C16 . . . . 0.7(2) ?
    C7 C14 C15 C16 . . . . 175.57(13) ?
    C14 C15 C16 C17 . . . . -0.8(2) ?
    C15 C16 C17 C18 . . . . 0.3(2) ?
    C16 C17 C18 C19 . . . . 0.2(2) ?
    C17 C18 C19 C14 . . . . -0.2(2) ?
    C15 C14 C19 C18 . . . . -0.2(2) ?
    C7 C14 C19 C18 . . . . -175.01(13) ?
loop_
    _geom_hbond_atom_site_label_D
    _geom_hbond_atom_site_label_H
    _geom_hbond_atom_site_label_A
    _geom_hbond_site_symmetry_A
    _geom_hbond_distance_DH
    _geom_hbond_distance_HA
    _geom_hbond_distance_DA
    _geom_hbond_angle_DHA
    _geom_hbond_publ_flag
    C3 H3 O1 1_554 0.962(19) 2.39(2) 3.225(2) 145.6(17) yes
