# Supplementary material for: 7-Chloro-3,3-dimethyl-9-phenyl-1,2,3,4-tetra­hydro­acridin-1-one
Source: Acta Crystallogr Sect E Struct Rep Online. 2009 Nov 28;65(Pt 12):o3237–8. doi: 10.1107/S1600536809050326 (PMC2971845; doi:10.1107/S1600536809050326)
Supplement: Supplementary file 2 [file e-65-o3237-Isup2.hkl]

# 
# h,k,l, Fc-squared, Fo-squared, sigma(Fo-squared) and status flag 
# 
data_I
_shelx_title ' ss8_0m in P-1 (100K)' 
_shelx_refln_list_code          4 
_shelx_F_calc_maximum      149.81 
_exptl_crystal_F_000       352.00 
_reflns_d_resolution_high  0.7108 
 
loop_ 
 _symmetry_equiv_pos_as_xyz 
 'x, y, z' 
 '-x, -y, -z' 
 
_cell_length_a     9.8375 
_cell_length_b    10.0525 
_cell_length_c    10.1076 
_cell_angle_alpha  79.162 
_cell_angle_beta   63.389 
_cell_angle_gamma  70.928 
 
_shelx_F_squared_multiplier     1.000 
 
loop_ 
 _refln_index_h 
 _refln_index_k 
 _refln_index_l 
 _refln_F_squared_calc 
 _refln_F_squared_meas 
 _refln_F_squared_sigma 
 _refln_observed_status 
   1   0   0      220.96      227.78      3.83 o 
   2   0   0     1087.93     1071.73     11.14 o 
   3   0   0     1237.44     1223.76     11.80 o 
   4   0   0       61.21       64.76      1.42 o 
   5   0   0      439.78      463.54      5.65 o 
   6   0   0      241.66      248.33      6.38 o 
   7   0   0      181.30      197.07      6.04 o 
   8   0   0       23.80       26.31      2.73 o 
   9   0   0      161.41      157.50      6.27 o 
  10   0   0        9.34        9.08      2.12 o 
  11   0   0        6.87        3.06      2.16 o 
 -11   1   0        2.76        2.16      2.20 o 
 -10   1   0       66.98       69.92      5.98 o 
  -9   1   0       84.71       78.96      4.76 o 
  -8   1   0        0.12       -0.56      0.96 o 
  -7   1   0       92.52       85.79      4.09 o 
  -6   1   0       49.47       49.93      2.99 o 
  -5   1   0       35.62       32.88      1.45 o 
  -4   1   0      309.67      326.06      5.50 o 
  -3   1   0       90.83       84.54      2.24 o 
  -2   1   0       27.52       26.00      1.04 o 
  -1   1   0       66.91       66.48      1.10 o 
   0   1   0     3186.30     3196.89     49.00 o 
   1   1   0      804.74      774.04      8.58 o 
   2   1   0     7484.23     7750.55     68.72 o 
   3   1   0      240.70      258.06      2.79 o 
   4   1   0      200.83      215.10      3.18 o 
   5   1   0        3.23        2.74      0.58 o 
   6   1   0      108.91      105.32      2.97 o 
   7   1   0        1.93        1.05      0.82 o 
   8   1   0        9.86        8.80      1.71 o 
   9   1   0        0.65        1.28      1.14 o 
  10   1   0       70.08       70.33      5.05 o 
  11   1   0        2.12        3.01      2.10 o 
  12   1   0        4.48        2.50      2.73 o 
 -11   2   0        8.51        4.68      3.95 o 
 -10   2   0       23.67       21.32      3.90 o 
  -9   2   0        2.04        1.41      1.34 o 
  -8   2   0      189.86      184.86      5.34 o 
  -7   2   0       69.70       66.65      3.07 o 
  -6   2   0        7.22        6.73      1.01 o 
  -5   2   0      372.34      374.79      5.70 o 
  -4   2   0      348.68      343.49      5.10 o 
  -3   2   0        2.35        3.99      0.55 o 
  -2   2   0      483.91      494.38      5.07 o 
  -1   2   0     1114.55     1141.01      9.66 o 
   0   2   0      130.06      130.76      1.82 o 
   1   2   0      406.00      400.15      4.49 o 
   2   2   0    22443.49    22106.05    275.15 o 
   3   2   0     1413.96     1622.59     12.88 o 
   4   2   0     1872.70     1954.12     18.59 o 
   5   2   0      294.80      286.34      4.42 o 
   6   2   0      344.08      380.43      5.69 o 
   7   2   0      156.45      155.55      4.33 o 
   8   2   0      125.23      120.36      4.70 o 
   9   2   0      159.10      164.66      6.09 o 
  10   2   0        4.49        4.50      1.75 o 
  11   2   0       33.32       33.63      3.85 o 
  12   2   0       30.36       20.10      4.15 o 
 -10   3   0       13.97       12.26      4.20 o 
  -9   3   0       95.14       88.50      6.38 o 
  -8   3   0      125.16      126.11      4.71 o 
  -7   3   0       34.06       31.44      3.02 o 
  -6   3   0      433.87      422.91      6.86 o 
  -5   3   0      404.83      379.39      6.14 o 
  -4   3   0      235.85      250.92      4.52 o 
  -3   3   0      432.32      439.56      5.10 o 
  -2   3   0      764.06      803.07      7.63 o 
  -1   3   0       35.17       42.36      1.09 o 
   0   3   0       23.42       25.99      0.83 o 
   1   3   0       30.73       26.12      0.74 o 
   2   3   0     5564.10     5899.83     47.63 o 
   3   3   0      270.18      294.06      3.39 o 
   4   3   0      650.74      744.10      7.46 o 
   5   3   0      105.56      116.82      3.19 o 
   6   3   0       61.43       68.65      2.76 o 
   7   3   0       26.69       25.07      1.98 o 
   8   3   0        1.78        1.00      0.80 o 
   9   3   0       12.85       10.14      1.76 o 
  10   3   0       14.00       10.06      2.15 o 
  11   3   0        4.73        4.84      2.29 o 
  12   3   0        0.31       -0.09      2.17 o 
 -10   4   0        0.31        3.00      2.73 o 
  -9   4   0       43.71       44.64      7.01 o 
  -8   4   0        2.18        0.27      1.66 o 
  -7   4   0       12.12        7.53      1.47 o 
  -6   4   0        0.10        0.99      0.95 o 
  -5   4   0      291.35      282.17      5.95 o 
  -4   4   0      570.24      547.04      7.61 o 
  -3   4   0      189.53      187.03      3.42 o 
  -2   4   0       29.01       36.07      1.26 o 
  -1   4   0       38.77       33.07      1.22 o 
   0   4   0      217.15      207.02      2.44 o 
   1   4   0      135.47      128.91      1.87 o 
   2   4   0        9.34        4.95      0.74 o 
   3   4   0      727.54      730.49      6.42 o 
   4   4   0     5001.26     5536.92     44.40 o 
   5   4   0      347.46      410.93      5.56 o 
   6   4   0      228.80      248.41      5.98 o 
   7   4   0        2.64        1.28      0.88 o 
   8   4   0        9.31       12.71      1.67 o 
   9   4   0       67.96       74.15     10.09 o 
  10   4   0       13.83       17.04      3.17 o 
  11   4   0       29.48       27.37      4.21 o 
  12   4   0        0.79        0.75      2.02 o 
  -9   5   0        0.48       -0.68      2.64 o 
  -8   5   0        7.54        5.11      3.24 o 
  -7   5   0       37.05       34.16      3.06 o 
  -6   5   0       67.68       69.87      3.32 o 
  -5   5   0       19.32       20.03      2.03 o 
  -4   5   0      217.54      213.04      7.22 o 
  -3   5   0     1097.77     1076.57     11.16 o 
  -2   5   0        0.60        0.10      0.49 o 
  -1   5   0      354.47      358.16      4.75 o 
   0   5   0       29.83       31.50      1.21 o 
   1   5   0       20.53       16.54      0.78 o 
   2   5   0      252.27      316.43      4.16 o 
   3   5   0      170.34      194.70      3.41 o 
   4   5   0      321.83      372.00      4.37 o 
   5   5   0      104.14      118.03      1.94 o 
   6   5   0       51.96       52.59      2.41 o 
   7   5   0      160.92      164.44      5.00 o 
   8   5   0      102.54      111.53      4.92 o 
   9   5   0       32.57       31.72      3.69 o 
  10   5   0        0.12       -0.87      1.33 o 
  11   5   0       79.44       75.08      6.31 o 
  12   5   0       24.73       18.95      4.03 o 
  -9   6   0       24.38       22.73      4.60 o 
  -8   6   0       58.17       50.68      3.12 o 
  -7   6   0       98.48       99.53      4.85 o 
  -6   6   0       62.28       61.73      3.66 o 
  -5   6   0       37.64       36.59      2.42 o 
  -4   6   0        5.47        5.22      1.24 o 
  -3   6   0      306.14      301.66      4.99 o 
  -2   6   0     1301.39     1261.46     12.79 o 
  -1   6   0      253.37      244.02      3.81 o 
   0   6   0      233.32      228.60      3.51 o 
   1   6   0       97.73       94.60      2.62 o 
   2   6   0      431.31      419.84      4.39 o 
   3   6   0      241.62      245.98      5.48 o 
   4   6   0       99.64       96.49      4.11 o 
   5   6   0      489.76      512.98      6.07 o 
   6   6   0      175.43      197.95      6.31 o 
   7   6   0       22.72       25.59      2.76 o 
   8   6   0      215.80      226.64      7.45 o 
   9   6   0       35.17       31.40      3.90 o 
  10   6   0       30.71       30.88      4.26 o 
  11   6   0        0.02       -0.56      1.82 o 
  12   6   0        9.49        5.89      3.00 o 
  -8   7   0      141.65      168.04      6.82 o 
  -7   7   0        4.93        7.49      2.25 o 
  -6   7   0      170.59      164.65      5.82 o 
  -5   7   0      105.14      102.75      4.46 o 
  -4   7   0       67.02       61.08      2.98 o 
  -3   7   0        5.56        2.83      1.01 o 
  -2   7   0      814.11      787.54      9.38 o 
  -1   7   0     1722.91     1710.74     15.41 o 
   0   7   0      100.02       90.85      2.34 o 
   1   7   0      352.38      320.84      4.38 o 
   2   7   0        2.94        3.19      0.70 o 
   3   7   0       22.88       25.18      1.77 o 
   4   7   0       28.59       28.62      1.97 o 
   5   7   0       24.23       20.19      1.76 o 
   6   7   0      196.38      193.94      6.59 o 
   7   7   0        0.05        0.96      1.20 o 
   8   7   0       11.41        9.49      2.27 o 
   9   7   0       22.76       23.23      3.21 o 
  10   7   0        7.18        5.73      2.34 o 
  11   7   0       16.44       12.11      4.15 o 
  -7   8   0        9.89        6.06      2.47 o 
  -6   8   0       63.08       59.26      4.71 o 
  -5   8   0       22.72       19.37      2.66 o 
  -4   8   0        7.74        3.92      1.39 o 
  -3   8   0       35.45       42.09      2.46 o 
  -2   8   0       82.79       81.17      2.78 o 
  -1   8   0     1002.46      964.87     10.96 o 
   0   8   0     1343.59     1311.03     13.46 o 
   1   8   0        2.80        1.41      1.09 o 
   2   8   0       24.17       23.56      2.15 o 
   3   8   0      255.23      243.87      6.17 o 
   4   8   0      141.59      118.95      4.23 o 
   5   8   0       49.81       50.09      2.92 o 
   6   8   0      164.71      168.77      5.11 o 
   7   8   0      107.04       96.79      5.06 o 
   8   8   0      168.18      158.19     11.80 o 
   9   8   0       17.93       23.85      3.41 o 
  10   8   0        9.56        5.48      2.56 o 
  11   8   0        0.02        1.97      2.27 o 
  -6   9   0       86.17       99.39      9.39 o 
  -5   9   0        4.25       -0.40      3.45 o 
  -4   9   0      163.64      187.00      8.93 o 
  -3   9   0        3.86        3.58      1.84 o 
  -2   9   0      102.07      102.67      4.27 o 
  -1   9   0        8.05        8.18      1.92 o 
   0   9   0       36.38       40.42      3.01 o 
   1   9   0     1686.38     1634.60     23.69 o 
   2   9   0       26.20       27.19      3.39 o 
   3   9   0      144.19      137.75      7.47 o 
   4   9   0        0.04        1.52      1.13 o 
   5   9   0      107.54       92.65      3.94 o 
   6   9   0        0.68        0.59      1.13 o 
   7   9   0        6.81        5.92      1.98 o 
   8   9   0        9.17        7.71      3.41 o 
   9   9   0       16.01       12.04      2.72 o 
  10   9   0        7.92        2.20      2.33 o 
  11   9   0        0.04        2.26      2.51 o 
  -5  10   0        5.93        4.13      4.24 o 
  -4  10   0       36.73       40.55      7.37 o 
  -3  10   0        6.98        8.82      4.50 o 
  -2  10   0        7.82       11.28      2.60 o 
  -1  10   0      111.94      110.43      6.07 o 
   0  10   0       52.09       53.44      4.67 o 
   1  10   0      560.25      536.84     13.75 o 
   2  10   0      286.07      274.85      9.98 o 
   3  10   0        0.22        2.76      2.80 o 
   4  10   0      302.23      292.55      9.12 o 
   5  10   0       79.10       70.58      6.65 o 
   6  10   0       25.52       22.84      4.29 o 
   7  10   0        6.88        4.84      2.64 o 
   8  10   0       58.66       54.59      7.34 o 
   9  10   0        3.87        3.90      3.27 o 
  10  10   0        0.56        0.80      2.40 o 
  -4  11   0      102.22      120.13     11.58 o 
  -3  11   0        1.17        6.05      4.37 o 
  -2  11   0       57.67       59.13      6.57 o 
  -1  11   0        1.67        4.33      2.71 o 
   0  11   0       11.16       14.98      3.16 o 
   1  11   0       23.24       26.93      4.61 o 
   2  11   0      120.16      126.06      8.33 o 
   3  11   0      480.39      431.97     15.35 o 
   4  11   0        4.87        2.80      1.63 o 
   5  11   0       85.88       77.11      5.61 o 
   6  11   0       19.67       17.79      2.96 o 
   7  11   0        5.92        2.65      2.84 o 
   8  11   0        3.59        2.57      3.07 o 
   9  11   0        6.42        5.01      3.80 o 
  -3  12   0       10.01       20.40      6.71 o 
  -2  12   0        0.33        3.43      5.27 o 
  -1  12   0        1.88        5.55      3.87 o 
   0  12   0       13.45        6.32      5.62 o 
   1  12   0       35.29       32.40      5.27 o 
   2  12   0        0.24        0.95      2.91 o 
   3  12   0      627.65      649.65     25.74 o 
   4  12   0       20.21       17.70      9.89 o 
   5  12   0        1.06        0.85      1.68 o 
   6  12   0       20.32       20.89      3.45 o 
   7  12   0       35.30       46.66      7.81 o 
   8  12   0        6.16        5.61      3.89 o 
   0  13   0       15.67       34.73      5.64 o 
   1  13   0        1.87        9.45      5.21 o 
   2  13   0        9.48        7.18      4.69 o 
   3  13   0       11.81       13.96      5.12 o 
   4  13   0        0.20        1.34      4.19 o 
   5  13   0      107.00       99.14      9.15 o 
   6  13   0      112.66      128.85     10.40 o 
   7  13   0        5.47        6.31      4.26 o 
  -6 -13   1       88.30       86.39      7.92 o 
  -5 -13   1       78.28       85.62      9.25 o 
  -4 -13   1        5.83        4.84      4.50 o 
  -3 -13   1       23.15       12.37      5.50 o 
  -2 -13   1        8.01       16.34      5.72 o 
  -1 -13   1        1.65       -0.83      2.74 o 
   0 -13   1        6.06        2.39      3.12 o 
  -8 -12   1        6.64        9.07      4.37 o 
  -7 -12   1       26.38       26.48      3.04 o 
  -6 -12   1        0.28       -0.88      2.13 o 
  -5 -12   1        2.84        4.73      2.64 o 
  -4 -12   1       35.13       38.77      6.73 o 
  -3 -12   1        5.65       -3.51      2.72 o 
  -2 -12   1        8.81       28.16      6.45 o 
  -1 -12   1        1.87        4.75      3.68 o 
   0 -12   1        8.41       14.20      4.09 o 
   1 -12   1       20.90       17.19      8.36 o 
   2 -12   1        2.34        1.56      4.94 o 
   3 -12   1        4.83        9.41      5.26 o 
  -9 -11   1       34.53       43.84      7.88 o 
  -8 -11   1       71.78       69.25      9.29 o 
  -7 -11   1        5.35        3.44      1.87 o 
  -6 -11   1        1.47        3.17      2.14 o 
  -5 -11   1       11.41        8.41      2.75 o 
  -4 -11   1       77.00       75.16      5.93 o 
  -3 -11   1        3.82        5.19      2.92 o 
  -2 -11   1      110.78      126.15      8.24 o 
  -1 -11   1       67.37       81.04      5.84 o 
   0 -11   1       22.13       20.20      3.71 o 
   1 -11   1       53.77       61.75      6.36 o 
   2 -11   1       50.38       64.62     17.57 o 
   3 -11   1       93.35      111.39     10.83 o 
   4 -11   1       16.77       25.40      6.55 o 
 -10 -10   1       13.73       15.80      3.99 o 
  -9 -10   1       67.19       63.29      6.22 o 
  -8 -10   1        0.01        0.78      1.83 o 
  -7 -10   1      314.77      313.61      8.91 o 
  -6 -10   1       46.72       45.26      3.33 o 
  -5 -10   1       12.25       17.91      2.89 o 
  -4 -10   1       10.79       10.52      2.50 o 
  -3 -10   1       56.88       50.19      5.51 o 
  -2 -10   1      222.84      222.55      8.25 o 
  -1 -10   1       16.04       17.94      3.29 o 
   0 -10   1      233.71      213.92      8.40 o 
   1 -10   1       46.91       47.59      4.54 o 
   2 -10   1        2.08        2.10      2.08 o 
   3 -10   1       23.50       30.15      6.38 o 
   4 -10   1       11.20        9.25      4.47 o 
   5 -10   1       10.02       15.34      5.53 o 
 -10  -9   1       18.94       16.81      3.95 o 
  -9  -9   1       82.92       93.80      7.07 o 
  -8  -9   1        5.81        4.07      2.07 o 
  -7  -9   1       74.25       76.83      3.12 o 
  -6  -9   1       50.89       49.89      3.23 o 
  -5  -9   1      130.86      112.12      4.60 o 
  -4  -9   1        0.18        1.50      1.26 o 
  -3  -9   1       35.62       35.00      3.30 o 
  -2  -9   1      180.27      167.91      5.07 o 
  -1  -9   1        1.87        1.59      1.37 o 
   0  -9   1      110.49      112.90      3.98 o 
   1  -9   1        6.73        4.91      1.62 o 
   2  -9   1        5.88        4.66      1.32 o 
   3  -9   1       21.97       27.96      2.69 o 
   4  -9   1       59.26       56.98      4.39 o 
   5  -9   1        0.13        1.58      2.14 o 
   6  -9   1       58.07       58.34      5.90 o 
   7  -9   1       95.05      108.10      8.49 o 
 -11  -8   1        6.55        8.53      3.20 o 
 -10  -8   1        0.13       -0.57      1.92 o 
  -9  -8   1       53.38       56.46      4.91 o 
  -8  -8   1        6.39        5.12      2.07 o 
  -7  -8   1      112.60      111.25      5.67 o 
  -6  -8   1        4.67        5.47      1.54 o 
  -5  -8   1      200.41      193.83      5.65 o 
  -4  -8   1      111.47      116.52      4.79 o 
  -3  -8   1        2.95       -0.08      1.19 o 
  -2  -8   1       94.47       86.40      4.14 o 
  -1  -8   1      127.54      135.98      3.68 o 
   0  -8   1      593.38      581.26      8.47 o 
   1  -8   1      115.27      111.87      3.16 o 
   2  -8   1      538.15      524.95      7.51 o 
   3  -8   1        1.87        0.44      1.09 o 
   4  -8   1       32.79       24.27      2.70 o 
   5  -8   1       26.62       26.02      3.27 o 
   6  -8   1        0.30        0.54      1.79 o 
   7  -8   1       10.61       13.84      2.78 o 
 -11  -7   1        3.26        2.19      2.46 o 
 -10  -7   1        1.00        1.64      2.12 o 
  -9  -7   1        0.17       -0.85      1.47 o 
  -8  -7   1       52.70       55.71      4.41 o 
  -7  -7   1      216.34      214.15      7.56 o 
  -6  -7   1        0.76        0.83      1.02 o 
  -5  -7   1      302.56      303.03      6.96 o 
  -4  -7   1        2.91        3.65      1.16 o 
  -3  -7   1        0.02        0.11      1.00 o 
  -2  -7   1        9.63       12.31      1.08 o 
  -1  -7   1       29.92       26.99      1.17 o 
   0  -7   1        0.69        1.14      0.59 o 
   1  -7   1      421.53      396.24      5.83 o 
   2  -7   1      882.49      847.90      9.92 o 
   3  -7   1       20.20       22.55      1.72 o 
   4  -7   1       12.41        9.70      1.70 o 
   5  -7   1       31.37       38.96      2.60 o 
   6  -7   1        2.93        1.74      1.56 o 
   7  -7   1        0.14        0.35      2.61 o 
   8  -7   1       58.55       58.44      6.36 o 
 -11  -6   1      167.79      172.95      9.49 o 
 -10  -6   1        0.33       -0.62      1.74 o 
  -9  -6   1       14.16        9.93      2.79 o 
  -8  -6   1       58.67       48.04      4.63 o 
  -7  -6   1        3.61        3.00      1.49 o 
  -6  -6   1        3.37        2.32      1.21 o 
  -5  -6   1      385.95      388.34      7.71 o 
  -4  -6   1       19.94       23.64      1.22 o 
  -3  -6   1      363.48      367.36      5.40 o 
  -2  -6   1       71.28       66.79      1.47 o 
  -1  -6   1       17.51       12.74      0.87 o 
   0  -6   1      157.44      152.67      2.62 o 
   1  -6   1        4.29        2.35      0.69 o 
   2  -6   1      180.24      180.64      3.94 o 
   3  -6   1      135.28      135.64      3.27 o 
   4  -6   1     1900.77     1764.64     19.97 o 
   5  -6   1       14.68       16.15      1.79 o 
   6  -6   1        2.71        2.95      1.19 o 
   7  -6   1       10.19       10.31      1.89 o 
   8  -6   1       18.12       18.30      7.65 o 
   9  -6   1        0.58        1.95      3.97 o 
 -11  -5   1      109.02       98.82      7.27 o 
 -10  -5   1        0.03        2.18      2.09 o 
  -9  -5   1        9.82        8.18      2.62 o 
  -8  -5   1       31.65       33.11      3.28 o 
  -7  -5   1      202.15      209.60      8.11 o 
  -6  -5   1      222.53      230.57      3.85 o 
  -5  -5   1      429.18      416.77      5.75 o 
  -4  -5   1       20.29       22.46      1.09 o 
  -3  -5   1      321.47      324.37      3.84 o 
  -2  -5   1      330.78      323.26      3.84 o 
  -1  -5   1        3.60        2.53      0.42 o 
   0  -5   1       65.41       61.35      1.53 o 
   1  -5   1      273.28      286.21      3.93 o 
   2  -5   1       75.16       72.32      1.97 o 
   3  -5   1       16.99       20.80      1.40 o 
   4  -5   1     1360.82     1302.77     14.09 o 
   5  -5   1      253.07      233.42      5.17 o 
   6  -5   1       10.36        8.79      1.43 o 
   7  -5   1       23.98       27.39      2.15 o 
   8  -5   1        1.51       -1.03      1.99 o 
   9  -5   1       18.33       21.78      5.61 o 
  10  -5   1       36.51       37.00      5.45 o 
 -11  -4   1        0.94        1.42      2.08 o 
 -10  -4   1       70.72       77.08      7.07 o 
  -9  -4   1      197.72      184.25      8.44 o 
  -8  -4   1        2.57        1.24      1.08 o 
  -7  -4   1       21.71       15.60      2.21 o 
  -6  -4   1       29.44       31.60      1.56 o 
  -5  -4   1      152.54      146.59      2.98 o 
  -4  -4   1        9.67       14.56      0.84 o 
  -3  -4   1      414.90      403.05      6.47 o 
  -2  -4   1       71.43       89.85      2.14 o 
  -1  -4   1      623.28      617.37     10.27 o 
   0  -4   1      600.31      599.46      5.18 o 
   1  -4   1        9.81        9.46      0.84 o 
   2  -4   1      478.65      513.76      5.63 o 
   3  -4   1      592.50      631.13      7.13 o 
   4  -4   1       55.31       62.19      1.90 o 
   5  -4   1       28.54       32.89      2.10 o 
   6  -4   1     1413.90     1356.00     17.42 o 
   7  -4   1      181.37      174.86      4.05 o 
   8  -4   1       63.06       61.26      7.06 o 
   9  -4   1        0.74        0.91      2.35 o 
  10  -4   1        7.25       14.75      4.74 o 
 -11  -3   1       40.79       41.49      5.40 o 
 -10  -3   1        8.33        5.58      2.54 o 
  -9  -3   1      253.72      252.17      7.99 o 
  -8  -3   1       44.64       43.29      3.63 o 
  -7  -3   1        0.06       -0.61      0.92 o 
  -6  -3   1       16.55       17.10      1.73 o 
  -5  -3   1       96.81      110.57      2.44 o 
  -4  -3   1      565.31      585.58      8.37 o 
  -3  -3   1      139.32      129.10      2.00 o 
  -2  -3   1      599.26      645.07      6.25 o 
  -1  -3   1     1581.98     1586.04     11.51 o 
   0  -3   1        4.81        3.74      0.50 o 
   1  -3   1      101.93      102.12      1.75 o 
   2  -3   1      838.53      818.77      7.27 o 
   3  -3   1        6.34        5.54      0.71 o 
   4  -3   1       19.43       15.72      0.99 o 
   5  -3   1       37.30       34.98      1.56 o 
   6  -3   1     1611.14     1575.26     18.89 o 
   7  -3   1       44.20       46.36      3.00 o 
   8  -3   1        5.49        5.96      1.73 o 
   9  -3   1       54.51       57.37      5.35 o 
  10  -3   1        0.55        3.93      2.87 o 
  11  -3   1       78.45       79.65      8.83 o 
 -11  -2   1       43.92       40.91      7.20 o 
 -10  -2   1      149.21      160.62      6.92 o 
  -9  -2   1        0.22       -0.16      1.08 o 
  -8  -2   1      309.78      316.76      8.60 o 
  -7  -2   1      433.56      442.81     14.80 o 
  -6  -2   1        8.49        4.52      1.37 o 
  -5  -2   1       39.68       32.29      1.41 o 
  -4  -2   1       39.30       32.43      1.56 o 
  -3  -2   1      142.31      151.36      3.16 o 
  -2  -2   1      502.35      493.47      4.74 o 
  -1  -2   1     4323.04     4412.70     34.39 o 
   0  -2   1        8.33        4.91      0.52 o 
   1  -2   1     3588.50     3669.96     29.29 o 
   2  -2   1      518.83      521.37      5.31 o 
   3  -2   1      532.03      553.75      6.03 o 
   4  -2   1      406.26      394.93      4.16 o 
   5  -2   1       40.04       45.71      1.61 o 
   6  -2   1        8.83        8.06      1.87 o 
   7  -2   1      484.65      465.33      8.12 o 
   8  -2   1     1554.39     1558.33     20.36 o 
   9  -2   1        3.88        3.40      1.33 o 
  10  -2   1       22.71       22.56      6.15 o 
  11  -2   1        1.43       -0.40      1.96 o 
 -11  -1   1       40.83       38.09      7.79 o 
 -10  -1   1        6.90       10.04      2.37 o 
  -9  -1   1       32.05       31.97      3.46 o 
  -8  -1   1       28.90       21.55      2.69 o 
  -7  -1   1      142.48      159.14      5.54 o 
  -6  -1   1      308.95      335.26      4.19 o 
  -5  -1   1       22.81       30.52      1.01 o 
  -4  -1   1       42.72       36.52      1.40 o 
  -3  -1   1       15.69       13.79      0.87 o 
  -2  -1   1      221.29      220.77      2.69 o 
  -1  -1   1     1667.37     1717.92     15.23 o 
   0  -1   1     1321.29     1284.94     12.44 o 
   1  -1   1     1935.60     1966.41     17.31 o 
   2  -1   1      123.42      112.51      2.02 o 
   3  -1   1       63.15       70.38      1.31 o 
   4  -1   1      255.09      250.71      3.84 o 
   5  -1   1        8.29        7.17      1.36 o 
   6  -1   1      167.07      154.82      5.48 o 
   7  -1   1      391.67      393.74      9.02 o 
   8  -1   1      453.71      452.72     11.73 o 
   9  -1   1      276.06      269.52      8.34 o 
  10  -1   1        1.76        0.94      1.48 o 
  11  -1   1       34.63       34.62      8.99 o 
 -11   0   1       14.85       11.64      3.32 o 
 -10   0   1        0.11       -1.20      1.77 o 
  -9   0   1       22.08       23.36      2.99 o 
  -8   0   1       93.63       90.60      8.46 o 
  -7   0   1       34.72       36.78      3.75 o 
  -6   0   1     1001.28      982.90     11.77 o 
  -5   0   1        7.75        9.06      0.71 o 
  -4   0   1       37.11       31.96      1.22 o 
  -3   0   1      683.77      690.02      7.53 o 
  -2   0   1      123.22      118.77      1.76 o 
  -1   0   1       87.65       91.95      1.35 o 
   0   0   1      433.74      428.34     12.84 o 
   1   0   1      759.03      759.80      8.97 o 
   2   0   1      415.16      413.04      4.64 o 
   3   0   1      929.49      952.92      8.04 o 
   4   0   1      128.48      124.62      1.92 o 
   5   0   1      238.16      237.46      3.82 o 
   6   0   1       24.78       23.08      1.22 o 
   7   0   1      206.40      210.10      5.93 o 
   8   0   1        9.80        8.00      1.53 o 
   9   0   1      382.37      367.48     13.05 o 
  10   0   1      283.12      271.84      8.63 o 
  11   0   1       84.12       73.18      6.07 o 
  12   0   1       26.99       28.38      4.54 o 
 -11   1   1        4.41       -1.07      2.25 o 
 -10   1   1        2.74        1.16      3.07 o 
  -9   1   1       65.39       64.43      4.73 o 
  -8   1   1       11.87       10.12      2.08 o 
  -7   1   1      401.70      391.48      7.34 o 
  -6   1   1       70.28       59.71      3.22 o 
  -5   1   1      555.77      572.89      9.10 o 
  -4   1   1      296.08      309.60      5.98 o 
  -3   1   1       67.79       67.66      2.47 o 
  -2   1   1      268.53      280.82      3.59 o 
  -1   1   1     2328.72     2339.06     18.17 o 
   0   1   1       21.28       24.01      0.59 o 
   1   1   1      450.50      430.71      5.62 o 
   2   1   1     7960.16     7846.75     83.79 o 
   3   1   1     2178.52     2342.84     21.41 o 
   4   1   1      148.09      160.35      2.14 o 
   5   1   1       75.19      107.49      1.94 o 
   6   1   1       31.16       25.37      1.29 o 
   7   1   1       21.28       20.95      1.43 o 
   8   1   1      148.98      136.17      4.92 o 
   9   1   1       38.79       51.89      6.13 o 
  10   1   1      205.84      208.24      7.16 o 
  11   1   1       24.98       22.43      2.92 o 
  12   1   1        1.52        0.44      1.94 o 
 -10   2   1        1.50        1.59      1.98 o 
  -9   2   1       35.27       33.95      5.05 o 
  -8   2   1       12.96       13.19      1.93 o 
  -7   2   1      101.28      100.84      3.08 o 
  -6   2   1      119.87      121.48      3.39 o 
  -5   2   1       98.55       82.86      2.65 o 
  -4   2   1      650.33      663.00      8.53 o 
  -3   2   1        0.69        1.43      0.57 o 
  -2   2   1     1698.70     1763.96     14.40 o 
  -1   2   1        6.66        7.08      0.70 o 
   0   2   1        0.41       -0.79      0.39 o 
   1   2   1       92.32       94.21      1.28 o 
   2   2   1      101.44      121.92      1.56 o 
   3   2   1     8623.24     8756.84     71.98 o 
   4   2   1      437.34      458.59      4.89 o 
   5   2   1       76.25       62.81      1.42 o 
   6   2   1        8.18       12.86      0.96 o 
   7   2   1        6.23        4.01      0.80 o 
   8   2   1        6.24        4.05      1.17 o 
   9   2   1        0.01        0.62      0.91 o 
  10   2   1        0.05        1.35      0.96 o 
  11   2   1      159.59      166.96      6.77 o 
  12   2   1       82.05       59.71      7.52 o 
 -10   3   1        1.09        3.37      2.50 o 
  -9   3   1        8.55       10.35      3.20 o 
  -8   3   1       51.18       51.67      4.28 o 
  -7   3   1      103.12       93.86      3.26 o 
  -6   3   1        0.36        1.33      0.86 o 
  -5   3   1      152.32      145.29      4.32 o 
  -4   3   1        8.22        7.04      1.13 o 
  -3   3   1      899.77      988.12      9.02 o 
  -2   3   1       23.93       31.63      1.07 o 
  -1   3   1      177.64      187.49      2.49 o 
   0   3   1      184.65      190.34      3.51 o 
   1   3   1      684.48      707.07      5.42 o 
   2   3   1       40.27       44.45      0.78 o 
   3   3   1      207.68      213.74      2.37 o 
   4   3   1     2590.88     2847.84     21.72 o 
   5   3   1     3530.28     4059.43     34.99 o 
   6   3   1      251.84      257.42      3.87 o 
   7   3   1        5.44        3.94      0.86 o 
   8   3   1        6.53        6.12      1.24 o 
   9   3   1       59.96       57.70      3.36 o 
  10   3   1      125.58      110.30      5.03 o 
  11   3   1       81.12       76.22      5.42 o 
  12   3   1       61.21       69.52      5.35 o 
 -10   4   1       73.19       81.78      9.83 o 
  -9   4   1       49.33       58.57      6.08 o 
  -8   4   1        9.36        7.11      1.49 o 
  -7   4   1       61.74       66.42      3.54 o 
  -6   4   1      127.20      124.87      5.60 o 
  -5   4   1        0.58        2.18      0.94 o 
  -4   4   1       35.48       29.59      1.80 o 
  -3   4   1      195.61      177.13      2.95 o 
  -2   4   1      751.37      786.38      7.77 o 
  -1   4   1      232.66      229.49      3.24 o 
   0   4   1     1655.58     1684.82     22.07 o 
   1   4   1     1035.79     1093.91      9.01 o 
   2   4   1      308.14      316.48      3.87 o 
   3   4   1      927.20      933.18      9.94 o 
   4   4   1       88.89      105.89      2.04 o 
   5   4   1     3100.46     3361.13     25.82 o 
   6   4   1      412.54      407.39      5.20 o 
   7   4   1       27.07       25.91      1.59 o 
   8   4   1       78.30       79.01      3.96 o 
   9   4   1       20.70       26.19      2.42 o 
  10   4   1        7.03       13.64      4.66 o 
  11   4   1       20.53       24.96      7.35 o 
  12   4   1       20.21       18.71      3.18 o 
  -9   5   1        1.59        5.32      3.47 o 
  -8   5   1        7.40       12.20      2.30 o 
  -7   5   1       33.98       32.30      4.27 o 
  -6   5   1        0.77       -0.80      1.07 o 
  -5   5   1       40.89       37.42      2.57 o 
  -4   5   1       22.25       21.54      2.03 o 
  -3   5   1      491.71      491.34      9.31 o 
  -2   5   1       54.62       47.01      1.94 o 
  -1   5   1      225.15      249.87      3.59 o 
   0   5   1       75.18       79.07      1.96 o 
   1   5   1       51.49       51.64      1.59 o 
   2   5   1       51.01       58.97      1.30 o 
   3   5   1       24.05       33.92      1.34 o 
   4   5   1      158.35      188.64      2.64 o 
   5   5   1     1520.72     1598.32     13.93 o 
   6   5   1      415.48      452.71      6.67 o 
   7   5   1      915.83     1014.26     16.53 o 
   8   5   1       41.35       64.64      7.68 o 
   9   5   1        5.56        9.35      1.85 o 
  10   5   1        9.64       16.15      4.00 o 
  11   5   1       25.26       35.63      6.65 o 
  12   5   1       35.83       29.18      4.15 o 
  -8   6   1      210.97      214.10     21.03 o 
  -7   6   1        4.43        3.06      2.01 o 
  -6   6   1        7.96        6.39      2.01 o 
  -5   6   1        4.81        3.62      1.35 o 
  -4   6   1       83.71       75.96      3.42 o 
  -3   6   1        0.05       -0.19      0.72 o 
  -2   6   1      136.54      129.27      3.06 o 
  -1   6   1      790.32      785.54      8.14 o 
   0   6   1       38.31       42.19      1.59 o 
   1   6   1      472.32      489.56      5.01 o 
   2   6   1      703.44      739.14      7.58 o 
   3   6   1      101.58      103.05      2.51 o 
   4   6   1      110.18      101.38      2.43 o 
   5   6   1      239.12      236.91      4.33 o 
   6   6   1       10.38       10.95      1.51 o 
   7   6   1     4055.87     4235.30     57.06 o 
   8   6   1       52.36       51.31      4.21 o 
   9   6   1       19.63       21.69      2.69 o 
  10   6   1       38.62       45.85      7.44 o 
  11   6   1        3.49        4.85      2.49 o 
  12   6   1       61.60       71.89      5.74 o 
  -8   7   1       21.68       20.79      3.29 o 
  -7   7   1       26.62       24.06      3.27 o 
  -6   7   1       28.41       36.28      3.31 o 
  -5   7   1        0.02        0.52      1.33 o 
  -4   7   1        1.27       -0.23      0.95 o 
  -3   7   1      173.63      175.06      4.28 o 
  -2   7   1        0.00        0.73      0.79 o 
  -1   7   1        0.83        2.35      0.78 o 
   0   7   1       22.46       23.05      1.36 o 
   1   7   1       10.03        8.84      1.05 o 
   2   7   1       77.67       74.29      2.05 o 
   3   7   1       32.82       29.21      2.08 o 
   4   7   1       24.15       24.12      1.77 o 
   5   7   1       47.07       46.79      1.85 o 
   6   7   1       15.80       19.12      1.98 o 
   7   7   1      380.14      398.35      9.79 o 
   8   7   1       22.40       22.17      2.76 o 
   9   7   1      630.79      628.81     14.05 o 
  10   7   1       72.13       77.68      5.56 o 
  11   7   1        3.78        5.05      3.88 o 
  12   7   1        0.30        4.86      4.40 o 
  -7   8   1       30.35       40.43      6.25 o 
  -6   8   1      260.14      287.99     15.16 o 
  -5   8   1        5.66        3.88      2.38 o 
  -4   8   1       46.06       55.00      3.68 o 
  -3   8   1      131.11      130.09      3.91 o 
  -2   8   1       12.97       13.06      1.56 o 
  -1   8   1      308.61      303.81      5.58 o 
   0   8   1       12.01       11.77      1.53 o 
   1   8   1      342.47      351.78      5.61 o 
   2   8   1       38.42       35.04      3.45 o 
   3   8   1      323.53      304.50      6.71 o 
   4   8   1        8.18       10.04      1.61 o 
   5   8   1      108.40      114.12      3.80 o 
   6   8   1       24.31       28.03      2.80 o 
   7   8   1      145.25      142.59      5.72 o 
   8   8   1        1.49        5.32      1.80 o 
   9   8   1      902.22      903.29     18.32 o 
  10   8   1       10.34        5.49      2.43 o 
  11   8   1       26.69       37.25      4.72 o 
  12   8   1       45.11       51.78      5.77 o 
  -6   9   1       28.41       31.15      6.45 o 
  -5   9   1       21.45       25.04      6.09 o 
  -4   9   1        4.46        6.57      2.70 o 
  -3   9   1       34.55       27.46      2.88 o 
  -2   9   1       84.65       86.41      4.07 o 
  -1   9   1      148.21      143.89      4.35 o 
   0   9   1       22.55       21.04      3.10 o 
   1   9   1      342.73      336.57      8.26 o 
   2   9   1       35.29       35.64      3.41 o 
   3   9   1       47.70       33.48      3.24 o 
   4   9   1       59.74       49.49      4.62 o 
   5   9   1       27.82       21.61      2.55 o 
   6   9   1       20.14       16.83      2.35 o 
   7   9   1        1.39        0.57      1.61 o 
   8   9   1        0.57        0.24      2.73 o 
   9   9   1      370.14      373.57     16.60 o 
  10   9   1        5.88        9.24      3.79 o 
  11   9   1       39.58       32.42      6.33 o 
  -5  10   1        3.38        8.35      4.97 o 
  -4  10   1      325.48      393.32     20.15 o 
  -3  10   1        7.39        8.17      3.32 o 
  -2  10   1      150.90      155.75     13.50 o 
  -1  10   1       13.46       17.94      4.60 o 
   0  10   1        0.30       -1.06      1.62 o 
   1  10   1       15.13       12.25      2.86 o 
   2  10   1      206.74      199.96      9.57 o 
   3  10   1      588.04      598.37     14.32 o 
   4  10   1       10.99        7.02      2.66 o 
   5  10   1       29.61       39.07      3.54 o 
   6  10   1        4.75        6.09      2.41 o 
   7  10   1        0.41        2.63      2.10 o 
   8  10   1        7.49        7.67      3.06 o 
   9  10   1       25.18       31.04      5.80 o 
  10  10   1        5.22        9.58      4.17 o 
  11  10   1      517.55      514.33     22.61 o 
  -4  11   1       48.07       75.22     10.00 o 
  -3  11   1        5.88        1.88      4.10 o 
  -2  11   1        1.09        3.46      4.83 o 
  -1  11   1        8.02        9.09      3.37 o 
   0  11   1       39.35       43.21      4.60 o 
   1  11   1       24.71       35.93      7.34 o 
   2  11   1        3.54        7.25      3.05 o 
   3  11   1       86.93       94.77      5.69 o 
   4  11   1      108.88       89.91      6.64 o 
   5  11   1       18.38       16.82      3.38 o 
   6  11   1        5.90        7.83      2.24 o 
   7  11   1        4.73        2.26      2.66 o 
   8  11   1        1.44        3.99      3.00 o 
   9  11   1       11.41        9.19      4.25 o 
  10  11   1       31.16       37.57      7.02 o 
  -2  12   1      208.07      209.67     17.94 o 
  -1  12   1       18.57       13.79      4.40 o 
   0  12   1      150.65      152.07      9.25 o 
   1  12   1       87.08       96.89     13.02 o 
   2  12   1       14.80       20.36      5.54 o 
   3  12   1       51.17       66.85      8.22 o 
   4  12   1      232.96      239.65     10.26 o 
   5  12   1      312.01      329.89     11.39 o 
   6  12   1        1.44        3.06      2.10 o 
   7  12   1      100.24       94.26      9.88 o 
   8  12   1        3.29        3.94      3.37 o 
   9  12   1        8.16       10.23      4.60 o 
   0  13   1        0.00       -5.73      2.87 o 
   1  13   1       87.27       90.64     11.25 o 
   2  13   1       61.27       67.69      9.37 o 
   3  13   1        5.60       29.12      6.69 o 
   4  13   1        5.00        6.04      4.47 o 
   5  13   1      317.84      311.33     11.66 o 
   6  13   1      317.01      326.34     14.15 o 
   7  13   1       32.51       35.81      7.41 o 
   8  13   1       22.00       20.34      6.10 o 
   3  14   1        6.85        2.43      4.49 o 
   4  14   1        1.07        2.40      4.42 o 
  -5 -13   2       28.26       34.86      6.99 o 
  -4 -13   2        0.45       11.35      4.77 o 
  -3 -13   2      180.21      229.71     15.56 o 
  -2 -13   2        0.68        5.55      4.43 o 
  -1 -13   2      197.79      187.26     20.75 o 
   0 -13   2       17.42       15.95      4.60 o 
  -7 -12   2       48.89       52.17      4.67 o 
  -6 -12   2       21.66       24.71      4.25 o 
  -5 -12   2        3.08       11.88      4.83 o 
  -4 -12   2        2.87        2.95      3.53 o 
  -3 -12   2        2.70        1.27      3.40 o 
  -2 -12   2        0.86        0.22      3.48 o 
  -1 -12   2        8.13        7.12      3.72 o 
   0 -12   2        0.19       -3.66      2.61 o 
   1 -12   2       94.11       96.08      8.10 o 
   2 -12   2        6.51        2.90      3.24 o 
  -8 -11   2       21.26       17.48      5.69 o 
  -7 -11   2      106.30      102.69      8.37 o 
  -6 -11   2        2.18        4.71      2.58 o 
  -5 -11   2       20.30       17.40      3.71 o 
  -4 -11   2       74.67       59.31      7.83 o 
  -3 -11   2      107.67      132.73     10.81 o 
  -2 -11   2      125.86      133.54     11.18 o 
  -1 -11   2      182.79      184.26      8.30 o 
   0 -11   2        1.21       -2.13      2.86 o 
   1 -11   2      198.12      214.63      9.06 o 
   2 -11   2        1.62        5.56      3.12 o 
   3 -11   2       39.91       38.76      7.71 o 
   4 -11   2        2.91        1.01      3.92 o 
  -9 -10   2        0.04        1.66      2.41 o 
  -8 -10   2       26.18       31.30     11.07 o 
  -7 -10   2       43.74       36.62      3.27 o 
  -6 -10   2        1.71        3.83      1.80 o 
  -5 -10   2       22.39       25.96      3.02 o 
  -4 -10   2       31.26       26.10      2.97 o 
  -3 -10   2        5.14        3.77      1.70 o 
  -2 -10   2        3.09        2.32      1.79 o 
  -1 -10   2       16.37       19.72      2.88 o 
   0 -10   2        2.56        1.36      1.91 o 
   1 -10   2        0.47        0.46      1.50 o 
   2 -10   2        4.75        3.52      1.95 o 
   3 -10   2       95.84       95.42      6.91 o 
   4 -10   2       28.14       27.68      6.28 o 
   5 -10   2        5.92        6.97      4.61 o 
   6 -10   2       10.57       15.18      5.20 o 
 -10  -9   2        0.01        0.05      2.28 o 
  -9  -9   2       24.87       27.00      4.73 o 
  -8  -9   2        6.24       -0.75      1.81 o 
  -7  -9   2       15.95       14.07      2.06 o 
  -6  -9   2       30.53       28.07      3.73 o 
  -5  -9   2      302.73      314.88      8.21 o 
  -4  -9   2       59.97       49.20      3.49 o 
  -3  -9   2       24.86       26.03      3.33 o 
  -2  -9   2      150.57      137.44      4.71 o 
  -1  -9   2        4.54        1.93      1.80 o 
   0  -9   2      256.74      253.98      6.14 o 
   1  -9   2      159.47      157.62      4.89 o 
   2  -9   2        0.35       -0.08      1.40 o 
   3  -9   2      257.53      234.66      7.87 o 
   4  -9   2        1.44        0.32      1.39 o 
   5  -9   2       15.08       14.55      2.53 o 
   6  -9   2       80.39       88.77      6.17 o 
   7  -9   2        0.01       -0.02      2.00 o 
 -10  -8   2        6.09        4.51      2.89 o 
  -9  -8   2        6.01        1.98      2.23 o 
  -8  -8   2       30.79       30.58      3.89 o 
  -7  -8   2        2.51        1.54      1.32 o 
  -6  -8   2       34.81       42.39      3.16 o 
  -5  -8   2      191.78      182.33      5.79 o 
  -4  -8   2      167.22      165.21      5.47 o 
  -3  -8   2       39.18       46.19      3.20 o 
  -2  -8   2        0.01        0.93      1.25 o 
  -1  -8   2      137.65      125.18      3.42 o 
   0  -8   2      310.81      306.57      5.66 o 
   1  -8   2        8.81        8.52      1.18 o 
   2  -8   2       24.40       24.50      1.72 o 
   3  -8   2       23.87       19.81      2.12 o 
   4  -8   2       13.43       10.96      2.03 o 
   5  -8   2       37.66       39.76      3.30 o 
   6  -8   2       33.00       31.82      3.18 o 
   7  -8   2        3.50        6.17      2.30 o 
   8  -8   2        2.37        2.73      2.84 o 
 -10  -7   2        2.07       -0.06      2.06 o 
  -9  -7   2      138.32      148.32      8.51 o 
  -8  -7   2       42.66       38.84      4.09 o 
  -7  -7   2      224.03      220.14      5.82 o 
  -6  -7   2        2.55        3.47      1.42 o 
  -5  -7   2       49.35       44.37      3.01 o 
  -4  -7   2      339.16      306.72      9.19 o 
  -3  -7   2      544.70      551.76      9.29 o 
  -2  -7   2       35.00       47.14      2.48 o 
  -1  -7   2       67.30       65.78      2.27 o 
   0  -7   2      205.11      199.97      3.38 o 
   1  -7   2      196.53      192.63      3.63 o 
   2  -7   2     1329.81     1297.72     13.43 o 
   3  -7   2        0.89       -0.29      0.80 o 
   4  -7   2       65.39       68.48      3.31 o 
   5  -7   2      121.84      123.44      4.55 o 
   6  -7   2        0.31       -0.48      1.24 o 
   7  -7   2        4.34        2.39      2.13 o 
   8  -7   2       33.23       45.53      5.81 o 
 -11  -6   2       29.04       25.64      4.85 o 
 -10  -6   2        2.93        0.15      1.93 o 
  -9  -6   2       65.13       72.97      8.54 o 
  -8  -6   2      132.63      126.76      6.11 o 
  -7  -6   2      151.99      158.96      4.64 o 
  -6  -6   2      269.65      255.65      6.39 o 
  -5  -6   2        2.32        1.13      1.14 o 
  -4  -6   2      311.93      309.47      6.28 o 
  -3  -6   2      251.20      257.07      4.64 o 
  -2  -6   2      892.55      959.02     10.00 o 
  -1  -6   2        3.00        7.16      0.90 o 
   0  -6   2      131.65      133.00      2.54 o 
   1  -6   2       29.43       26.59      1.34 o 
   2  -6   2       13.08       12.54      1.30 o 
   3  -6   2       82.94       76.16      2.52 o 
   4  -6   2       30.52       26.42      1.86 o 
   5  -6   2        0.17        0.08      0.92 o 
   6  -6   2       15.26       10.39      1.61 o 
   7  -6   2       18.27       17.19      2.00 o 
   8  -6   2       48.98       56.92      5.87 o 
   9  -6   2       12.84        9.36      3.52 o 
 -11  -5   2        0.12        0.61      2.46 o 
 -10  -5   2       52.51       50.20     15.14 o 
  -9  -5   2      137.15      136.47      7.77 o 
  -8  -5   2      121.17      137.63      7.32 o 
  -7  -5   2       25.50       25.02      2.36 o 
  -6  -5   2        5.30        4.01      1.07 o 
  -5  -5   2      432.02      433.08      7.17 o 
  -4  -5   2        5.20        5.42      0.97 o 
  -3  -5   2      903.36      897.07      9.37 o 
  -2  -5   2      448.58      454.46      4.45 o 
  -1  -5   2      522.32      544.48      5.49 o 
   0  -5   2       65.17       45.10      1.43 o 
   1  -5   2      115.88       91.17      2.13 o 
   2  -5   2       89.54       84.07      2.14 o 
   3  -5   2       75.27       69.15      2.22 o 
   4  -5   2      314.80      313.36      5.28 o 
   5  -5   2        2.59        2.67      1.18 o 
   6  -5   2      318.04      293.35      5.74 o 
   7  -5   2       50.55       53.13      3.29 o 
   8  -5   2       17.60       12.75      2.53 o 
   9  -5   2       23.09       37.00      6.13 o 
  10  -5   2       67.75       69.95      6.86 o 
 -11  -4   2       21.04       17.43      3.86 o 
 -10  -4   2        0.06       -0.04      1.84 o 
  -9  -4   2       41.12       40.76      4.86 o 
  -8  -4   2      174.35      175.51      8.24 o 
  -7  -4   2      266.41      270.96      5.24 o 
  -6  -4   2      175.25      162.91      4.94 o 
  -5  -4   2        5.59        5.35      1.10 o 
  -4  -4   2      143.03      140.64      3.60 o 
  -3  -4   2      284.24      293.44      5.67 o 
  -2  -4   2      819.08      895.21      8.12 o 
  -1  -4   2      129.54      146.56      2.11 o 
   0  -4   2     3109.32     3377.15     23.08 o 
   1  -4   2        2.16        1.17      0.45 o 
   2  -4   2       69.98       63.83      1.61 o 
   3  -4   2       39.63       50.25      1.85 o 
   4  -4   2       96.54       89.65      2.49 o 
   5  -4   2      124.20      123.04      3.00 o 
   6  -4   2       93.82       88.33      2.76 o 
   7  -4   2      282.02      272.11      7.16 o 
   8  -4   2        0.28        0.09      1.21 o 
   9  -4   2        4.64        5.92      3.17 o 
  10  -4   2        5.52        6.08      3.34 o 
 -11  -3   2       12.74        6.41      2.95 o 
 -10  -3   2        5.45        3.47      2.13 o 
  -9  -3   2        1.07        0.93      1.36 o 
  -8  -3   2      112.80      117.79      5.23 o 
  -7  -3   2      147.33      137.72      3.73 o 
  -6  -3   2        0.56        2.22      0.98 o 
  -5  -3   2       34.16       34.17      2.47 o 
  -4  -3   2      557.31      557.23      8.66 o 
  -3  -3   2      515.66      538.91     10.99 o 
  -2  -3   2      199.44      195.91      2.98 o 
  -1  -3   2      590.23      592.28      5.91 o 
   0  -3   2      112.49      108.93      1.64 o 
   1  -3   2      469.48      455.54      4.58 o 
   2  -3   2      299.81      377.91      4.89 o 
   3  -3   2        0.05        1.93      0.54 o 
   4  -3   2        3.07        2.73      0.60 o 
   5  -3   2      380.40      380.62      4.87 o 
   6  -3   2       31.45       31.46      2.24 o 
   7  -3   2        7.29        8.66      1.56 o 
   8  -3   2       81.65       72.92      4.31 o 
   9  -3   2       49.85       41.06      3.31 o 
  10  -3   2        5.19        6.12      3.19 o 
  11  -3   2        7.14        7.59      3.59 o 
 -11  -2   2        7.60        3.92      2.93 o 
 -10  -2   2       42.91       44.08      4.47 o 
  -9  -2   2        2.23        0.41      1.40 o 
  -8  -2   2        2.91        1.93      1.46 o 
  -7  -2   2        3.13        1.62      0.89 o 
  -6  -2   2       59.66       58.83      2.47 o 
  -5  -2   2      304.65      299.91      5.45 o 
  -4  -2   2       31.87       27.82      1.62 o 
  -3  -2   2      112.09      113.22      2.92 o 
  -2  -2   2      523.99      495.63      5.41 o 
  -1  -2   2        5.84        6.33      0.57 o 
   0  -2   2      997.85      984.28      8.83 o 
   1  -2   2      280.18      275.63      2.99 o 
   2  -2   2     1492.43     1591.52     14.91 o 
   3  -2   2       36.35       28.84      0.98 o 
   4  -2   2       93.55      113.62      1.79 o 
   5  -2   2       40.13       35.15      1.53 o 
   6  -2   2       74.95       73.33      2.98 o 
   7  -2   2       74.30       72.66      4.20 o 
   8  -2   2      135.14      124.21      4.16 o 
   9  -2   2      166.01      158.57      7.36 o 
  10  -2   2       18.21       16.43      4.23 o 
  11  -2   2        4.57        5.58      3.14 o 
 -11  -1   2        6.19        5.15      2.95 o 
 -10  -1   2       13.31       12.77      3.36 o 
  -9  -1   2        9.50        9.18      2.25 o 
  -8  -1   2       40.44       39.32      3.57 o 
  -7  -1   2       13.76       14.26      1.57 o 
  -6  -1   2     1126.07     1143.66     17.74 o 
  -5  -1   2      293.74      299.19      4.91 o 
  -4  -1   2      130.02      125.16      2.58 o 
  -3  -1   2       12.33        9.29      0.96 o 
  -2  -1   2      641.38      636.93      6.04 o 
  -1  -1   2      624.37      633.56      5.38 o 
   0  -1   2     2097.74     2182.21     19.63 o 
   1  -1   2     2986.94     3039.93     21.41 o 
   2  -1   2      105.67      106.13      1.98 o 
   3  -1   2      397.90      386.53      5.80 o 
   4  -1   2       33.84       25.43      1.14 o 
   5  -1   2       15.61       14.24      0.90 o 
   6  -1   2        3.65        2.16      0.89 o 
   7  -1   2       11.93       13.31      1.74 o 
   8  -1   2      245.73      237.86      6.93 o 
   9  -1   2      171.55      167.79      6.14 o 
  10  -1   2       28.96       24.09      2.99 o 
  11  -1   2       61.66       66.81      7.15 o 
  12  -1   2        1.37        2.37      2.38 o 
 -10   0   2       51.40       48.93      5.79 o 
  -9   0   2       21.32       19.96      3.05 o 
  -8   0   2      105.84      100.82      5.14 o 
  -7   0   2        2.00        2.91      1.30 o 
  -6   0   2       56.90       47.08      2.31 o 
  -5   0   2        2.21        2.66      0.60 o 
  -4   0   2     1704.92     1794.33     16.45 o 
  -3   0   2      127.88      119.31      2.22 o 
  -2   0   2      191.17      219.93      3.05 o 
  -1   0   2      585.99      620.53      5.33 o 
   0   0   2     1425.18     1420.45      9.81 o 
   1   0   2     1369.50     1354.98     12.69 o 
   2   0   2      438.55      461.69      4.88 o 
   3   0   2      191.92      172.33      3.50 o 
   4   0   2      898.10      902.34     18.97 o 
   5   0   2       25.85       21.77      0.93 o 
   6   0   2        1.11        0.63      0.39 o 
   7   0   2       37.11       33.44      2.61 o 
   8   0   2       38.26       39.17      2.76 o 
   9   0   2        1.01        2.05      1.11 o 
  10   0   2       70.55       69.94      4.27 o 
  11   0   2      511.56      497.50     14.95 o 
  12   0   2       12.91       18.49      5.67 o 
 -10   1   2       12.69       12.75      3.42 o 
  -9   1   2       28.25       27.30      7.25 o 
  -8   1   2        0.01       -0.29      1.19 o 
  -7   1   2       10.60        9.13      1.29 o 
  -6   1   2       79.71       75.58      3.25 o 
  -5   1   2       12.24       12.95      1.47 o 
  -4   1   2     2190.73     2367.86     19.84 o 
  -3   1   2        1.49        0.36      0.33 o 
  -2   1   2        4.59        4.73      0.48 o 
  -1   1   2     1791.34     1817.77     14.95 o 
   0   1   2     7001.05     7021.31     44.32 o 
   1   1   2      693.44      673.02      5.77 o 
   2   1   2     5688.35     5678.26     39.15 o 
   3   1   2      232.13      229.86      3.05 o 
   4   1   2       79.08       71.38      1.86 o 
   5   1   2     1641.11     1695.90     18.39 o 
   6   1   2        0.87        1.53      0.37 o 
   7   1   2       94.68       97.67      2.16 o 
   8   1   2       32.77       30.94      2.03 o 
   9   1   2       78.72       72.49      3.73 o 
  10   1   2        3.10        3.31      1.30 o 
  11   1   2      256.68      248.28      8.17 o 
  12   1   2       16.63       12.89      2.94 o 
 -10   2   2       45.98       45.79      5.97 o 
  -9   2   2      128.79      129.55      7.92 o 
  -8   2   2      459.36      447.50      8.67 o 
  -7   2   2       26.80       30.23      2.15 o 
  -6   2   2      247.47      238.10      5.12 o 
  -5   2   2       51.78       56.25      2.39 o 
  -4   2   2      214.74      194.05      4.14 o 
  -3   2   2      104.36      104.60      1.93 o 
  -2   2   2     2500.11     2736.19     20.37 o 
  -1   2   2        6.05        3.11      0.39 o 
   0   2   2       99.94      108.07      1.90 o 
   1   2   2      231.09      223.58      2.70 o 
   2   2   2       91.29      101.28      1.56 o 
   3   2   2        0.60       -0.06      0.32 o 
   4   2   2        0.51        0.26      0.34 o 
   5   2   2       10.34       12.77      1.92 o 
   6   2   2      141.29      126.03      3.51 o 
   7   2   2      124.05      132.98      2.58 o 
   8   2   2        0.01        0.36      0.64 o 
   9   2   2      132.31      123.76      4.57 o 
  10   2   2       13.83       10.10      3.48 o 
  11   2   2        3.45        1.53      1.18 o 
  12   2   2        0.01        0.14      0.97 o 
 -10   3   2        5.35        3.67      3.42 o 
  -9   3   2       27.35       26.36      4.45 o 
  -8   3   2        4.45        4.52      1.53 o 
  -7   3   2       26.19       27.98      2.52 o 
  -6   3   2       10.96       11.97      1.55 o 
  -5   3   2      224.73      210.78      4.41 o 
  -4   3   2       71.07       71.75      2.32 o 
  -3   3   2       27.96       33.16      1.46 o 
  -2   3   2     3524.64     3837.97     27.12 o 
  -1   3   2     1141.15     1281.68      9.95 o 
   0   3   2      277.63      299.59      5.71 o 
   1   3   2      255.29      252.10      2.40 o 
   2   3   2      251.56      264.17      3.19 o 
   3   3   2      439.11      432.65      4.04 o 
   4   3   2     1264.95     1327.38     11.81 o 
   5   3   2      414.51      454.29      6.46 o 
   6   3   2      286.01      299.56      5.84 o 
   7   3   2      203.42      207.32      3.35 o 
   8   3   2        3.99        1.36      0.71 o 
   9   3   2       34.10       42.83      3.74 o 
  10   3   2        4.47        1.11      0.92 o 
  11   3   2        3.49        9.20      2.30 o 
  12   3   2        7.40        6.60      4.22 o 
  13   3   2      321.03      340.50     12.67 o 
  -9   4   2      132.11      131.96      8.51 o 
  -8   4   2       89.63       89.27      4.55 o 
  -7   4   2      140.57      132.17      4.97 o 
  -6   4   2       66.05       61.57      3.22 o 
  -5   4   2       41.37       38.30      2.32 o 
  -4   4   2      374.11      370.64      6.08 o 
  -3   4   2      493.83      499.67      5.56 o 
  -2   4   2      462.55      447.55      5.02 o 
  -1   4   2       62.29       59.29      1.52 o 
   0   4   2     3239.07     3545.56     38.11 o 
   1   4   2        6.09       13.50      0.73 o 
   2   4   2       19.32       14.92      0.67 o 
   3   4   2        2.10        0.88      0.29 o 
   4   4   2       37.63       46.52      1.15 o 
   5   4   2       97.99       91.36      1.53 o 
   6   4   2      264.79      257.05      3.50 o 
   7   4   2      109.05      138.80      4.48 o 
   8   4   2      108.58      101.91      3.36 o 
   9   4   2       13.94       10.81      3.11 o 
  10   4   2       40.97       30.19      5.09 o 
  11   4   2       43.77       46.79      4.15 o 
  12   4   2        6.86        9.81      4.20 o 
  13   4   2        4.00        3.13      3.93 o 
  -9   5   2       19.07       24.49      6.32 o 
  -8   5   2        0.02        1.51      2.09 o 
  -7   5   2       32.49       31.11      5.78 o 
  -6   5   2        6.30        7.19      2.28 o 
  -5   5   2        5.66        2.35      1.58 o 
  -4   5   2      162.80      148.86      4.15 o 
  -3   5   2       33.30       34.51      1.60 o 
  -2   5   2        2.32        3.34      0.82 o 
  -1   5   2       28.29       24.72      1.29 o 
   0   5   2     1193.35     1280.83     10.72 o 
   1   5   2      902.90     1021.33     11.32 o 
   2   5   2       47.50       41.23      1.29 o 
   3   5   2       61.95       67.72      1.20 o 
   4   5   2        0.33        0.31      0.34 o 
   5   5   2       37.83       44.05      1.20 o 
   6   5   2       19.86       27.40      1.12 o 
   7   5   2       81.36       98.90      2.33 o 
   8   5   2       39.47       44.62      2.51 o 
   9   5   2       67.26       64.47      4.40 o 
  10   5   2       11.30       13.26      4.54 o 
  11   5   2        0.01        1.03      3.10 o 
  12   5   2        5.42       10.92      5.07 o 
  13   5   2        3.72        6.22      3.30 o 
  -8   6   2        6.42        5.12      2.59 o 
  -7   6   2      105.32      116.47      6.76 o 
  -6   6   2       35.81       40.73      3.79 o 
  -5   6   2      243.85      230.37      6.35 o 
  -4   6   2      116.48      116.69      4.89 o 
  -3   6   2       31.60       28.52      2.18 o 
  -2   6   2       81.32       79.55      2.67 o 
  -1   6   2      234.46      239.46      3.81 o 
   0   6   2       10.62        7.52      0.85 o 
   1   6   2      397.34      385.15      4.98 o 
   2   6   2      253.46      261.10      4.10 o 
   3   6   2       13.64       24.51      0.90 o 
   4   6   2      336.98      330.06      4.09 o 
   5   6   2        0.47       -0.29      0.49 o 
   6   6   2       29.63       32.41      2.10 o 
   7   6   2      247.39      252.22      8.40 o 
   8   6   2       21.09       17.72      3.14 o 
   9   6   2       60.40       79.48      8.53 o 
  10   6   2        1.72        2.11      2.92 o 
  11   6   2        7.51       11.29      2.49 o 
  12   6   2        1.23        3.87      2.46 o 
  13   6   2        0.00        3.68      3.76 o 
  -7   7   2       11.55       14.48      3.46 o 
  -6   7   2      113.81      132.43     10.27 o 
  -5   7   2       36.41       30.23      9.55 o 
  -4   7   2        6.21        7.48      1.54 o 
  -3   7   2        1.20       -0.28      0.85 o 
  -2   7   2      253.23      226.56      4.37 o 
  -1   7   2      136.55      149.32      3.14 o 
   0   7   2      305.03      295.27      5.20 o 
   1   7   2       41.66       40.07      1.74 o 
   2   7   2      512.34      545.72      7.05 o 
   3   7   2       75.53       85.93      1.98 o 
   4   7   2      144.55      148.34      4.09 o 
   5   7   2        0.16        0.85      0.70 o 
   6   7   2      280.17      287.35      9.10 o 
   7   7   2       37.34       32.92      3.15 o 
   8   7   2        8.58        9.82      1.93 o 
   9   7   2      453.20      463.28     11.14 o 
  10   7   2       71.49       64.79      7.62 o 
  11   7   2        1.31        4.26      3.56 o 
  12   7   2        4.86        8.66      6.49 o 
  -7   8   2        0.53       -0.27      3.55 o 
  -6   8   2       13.91       11.07      4.92 o 
  -5   8   2      193.47      254.58     15.02 o 
  -4   8   2       73.21       70.89      5.95 o 
  -3   8   2      116.06      112.95      4.59 o 
  -2   8   2       11.80        9.24      1.79 o 
  -1   8   2      140.95      142.21      4.11 o 
   0   8   2       91.89       90.07      2.91 o 
   1   8   2      429.93      428.64      9.98 o 
   2   8   2       55.13       59.01      2.47 o 
   3   8   2      184.15      190.41      6.28 o 
   4   8   2      227.57      247.97      6.91 o 
   5   8   2       63.67       59.91      3.05 o 
   6   8   2       32.89       26.96      8.55 o 
   7   8   2        0.08       -1.05      1.02 o 
   8   8   2       16.03       14.24      2.82 o 
   9   8   2       89.05       80.81      4.79 o 
  10   8   2      412.58      403.30     11.02 o 
  11   8   2       21.63       19.75      3.38 o 
  12   8   2        3.44        3.27      1.99 o 
  -6   9   2        9.59       10.52      5.29 o 
  -5   9   2        1.78       14.27      5.36 o 
  -4   9   2       70.01       85.33     12.34 o 
  -3   9   2        0.09        1.03      1.50 o 
  -2   9   2       39.96       41.39      3.10 o 
  -1   9   2       76.64       79.22      3.33 o 
   0   9   2      325.79      309.68      9.45 o 
   1   9   2        1.51        2.75      1.95 o 
   2   9   2      136.81      134.51      5.74 o 
   3   9   2       79.66       84.20      4.80 o 
   4   9   2      157.79      140.05      4.64 o 
   5   9   2        5.17        3.08      1.45 o 
   6   9   2       52.40       47.95      4.77 o 
   7   9   2        0.01       -0.75      1.32 o 
   8   9   2        0.26       -0.76      1.51 o 
   9   9   2       22.88       19.64      3.72 o 
  10   9   2        4.26        1.90      4.93 o 
  11   9   2      153.78      163.23     10.93 o 
  12   9   2      263.50      257.39     14.50 o 
  -5  10   2       33.44       42.40      7.96 o 
  -4  10   2        8.95        6.94      4.71 o 
  -3  10   2      203.59      219.73     10.88 o 
  -2  10   2       42.44       45.13      5.42 o 
  -1  10   2      117.19      111.53     18.25 o 
   0  10   2      158.67      152.06      6.87 o 
   1  10   2       93.86       91.49      4.55 o 
   2  10   2        0.05       -0.19      1.30 o 
   3  10   2       88.68       95.68      5.14 o 
   4  10   2       13.63       14.84      2.47 o 
   5  10   2      310.11      297.20      8.33 o 
   6  10   2      115.55      116.15      7.22 o 
   7  10   2       90.88       93.32      6.68 o 
   8  10   2       85.94       93.20      6.83 o 
   9  10   2       26.02       34.94      5.75 o 
  10  10   2       11.11        7.69      3.48 o 
  11  10   2       52.85       46.60      6.95 o 
  -3  11   2        5.45        2.78      3.35 o 
  -2  11   2       54.48       78.82      7.21 o 
  -1  11   2       21.30       25.68      4.69 o 
   0  11   2        7.12        8.87      3.80 o 
   1  11   2        3.30        1.88      5.90 o 
   2  11   2        0.07        0.11      1.43 o 
   3  11   2        1.85        5.05      2.25 o 
   4  11   2      392.71      385.40     11.73 o 
   5  11   2        4.18        2.54      1.77 o 
   6  11   2       52.65       52.25      5.61 o 
   7  11   2        6.43        2.37      2.73 o 
   8  11   2        4.49        0.33      2.16 o 
   9  11   2        5.33       12.19      4.46 o 
  10  11   2       34.87       41.08      6.90 o 
  -2  12   2        1.67        3.84      3.93 o 
  -1  12   2      158.63      170.64     10.00 o 
   0  12   2        2.15        0.21      2.64 o 
   1  12   2       32.87       30.27     12.96 o 
   2  12   2        6.55        7.19      3.12 o 
   3  12   2        7.09        8.41      2.69 o 
   4  12   2        2.84       -0.79      2.40 o 
   5  12   2       21.18       19.61      3.50 o 
   6  12   2      104.27       99.40      8.49 o 
   7  12   2       20.27       17.57      5.25 o 
   8  12   2       41.63       43.90      7.21 o 
   9  12   2       26.31       34.94      6.84 o 
  10  12   2        2.17        8.44      4.33 o 
   0  13   2        3.21        6.69      3.34 o 
   1  13   2       22.97       20.46      6.36 o 
   2  13   2       12.21       25.70      6.49 o 
   3  13   2        1.77        5.20      4.01 o 
   4  13   2       19.17       24.86      6.02 o 
   5  13   2        9.87        7.78      2.97 o 
   6  13   2       81.75       75.07      9.56 o 
   7  13   2        0.18        0.48      2.77 o 
   8  13   2        4.06        4.70      3.68 o 
   3  14   2       38.34       39.89      7.78 o 
   4  14   2       56.89       63.13      8.40 o 
   5  14   2        8.63        4.63      4.12 o 
  -2 -13   3        3.79        7.80      4.69 o 
  -6 -12   3        2.69        7.29      4.38 o 
  -5 -12   3       22.92       26.77      6.75 o 
  -4 -12   3        0.00       -4.87      3.48 o 
  -3 -12   3        0.03       12.54      5.24 o 
  -2 -12   3      121.80      118.38     11.49 o 
  -1 -12   3       59.97       62.48      6.82 o 
   0 -12   3        6.85        5.92      5.92 o 
   1 -12   3       55.37       60.07      6.89 o 
   2 -12   3        0.01        3.46      4.76 o 
  -7 -11   3       12.34       12.15      2.70 o 
  -6 -11   3        1.49        1.73      2.42 o 
  -5 -11   3       32.97       30.41      4.64 o 
  -4 -11   3       11.87       12.82      7.16 o 
  -3 -11   3       93.39       95.69      7.04 o 
  -2 -11   3        0.08        6.37      2.48 o 
  -1 -11   3       23.75       26.53      4.72 o 
   0 -11   3        2.01        5.37      3.80 o 
   1 -11   3        2.50       26.32      6.56 o 
   2 -11   3       93.26       98.93     10.96 o 
   3 -11   3       12.53        2.45      4.25 o 
   4 -11   3       17.57       21.70      6.08 o 
  -8 -10   3        4.42        4.75      2.93 o 
  -7 -10   3        0.08        1.44      1.80 o 
  -6 -10   3        1.10        2.86      2.00 o 
  -5 -10   3        8.86        7.77      2.37 o 
  -4 -10   3       13.56       10.12      3.70 o 
  -3 -10   3        6.90        5.82      2.36 o 
  -2 -10   3       23.45       18.24      2.89 o 
  -1 -10   3        0.58        0.93      1.87 o 
   0 -10   3       11.16       13.33      2.62 o 
   1 -10   3      122.67      123.48      5.78 o 
   2 -10   3        1.14        0.27      2.15 o 
   3 -10   3      230.91      245.96     10.81 o 
   4 -10   3        9.48       16.18      3.95 o 
   5 -10   3        0.63        2.24      3.42 o 
   6 -10   3       18.42       25.31      4.57 o 
  -9  -9   3      107.64      112.75      8.59 o 
  -8  -9   3       80.85       83.36      7.26 o 
  -7  -9   3       19.22       22.11      2.98 o 
  -6  -9   3      192.19      198.97      7.32 o 
  -5  -9   3      131.36      124.99      5.31 o 
  -4  -9   3       21.84       18.99      2.58 o 
  -3  -9   3       75.95       71.71      4.26 o 
  -2  -9   3       77.70       78.59      4.58 o 
  -1  -9   3      152.73      144.10      5.84 o 
   0  -9   3      335.08      331.69      7.27 o 
   1  -9   3       87.27       87.38      5.06 o 
   2  -9   3       12.07       11.17      2.39 o 
   3  -9   3       51.50       51.62      5.31 o 
   4  -9   3      152.15      155.74      6.71 o 
   5  -9   3       47.23       53.80      3.53 o 
   6  -9   3       16.10       22.75      3.49 o 
   7  -9   3        0.26        3.62      2.10 o 
  -9  -8   3      120.25      107.69      8.19 o 
  -8  -8   3       32.19       32.43      6.33 o 
  -7  -8   3        0.25       -1.31      1.35 o 
  -6  -8   3       13.78       14.10      2.33 o 
  -5  -8   3       48.44       43.04      3.38 o 
  -4  -8   3        0.00        1.63      1.31 o 
  -3  -8   3       16.78       17.44      3.04 o 
  -2  -8   3        3.97        2.44      1.47 o 
  -1  -8   3        0.00       -0.42      1.22 o 
   0  -8   3        7.26       10.43      1.84 o 
   1  -8   3      139.65      127.03      3.19 o 
   2  -8   3       16.41       15.49      1.44 o 
   3  -8   3       44.84       45.68      2.56 o 
   4  -8   3        0.28        0.07      1.09 o 
   5  -8   3       55.95       57.64      3.36 o 
   6  -8   3       16.31       15.84      2.42 o 
   7  -8   3       10.47       16.44      2.64 o 
   8  -8   3      102.97      132.66      8.90 o 
 -10  -7   3       16.34       15.49      3.96 o 
  -9  -7   3        9.31        4.53      2.74 o 
  -8  -7   3        2.46        1.50      1.90 o 
  -7  -7   3      161.20      157.67      5.45 o 
  -6  -7   3       60.27       62.85      3.79 o 
  -5  -7   3        5.68        3.60      1.52 o 
  -4  -7   3      418.29      411.33      9.20 o 
  -3  -7   3        4.29        3.04      1.40 o 
  -2  -7   3      662.29      654.07      9.09 o 
  -1  -7   3      564.23      558.57      7.37 o 
   0  -7   3      283.20      253.03      4.63 o 
   1  -7   3      240.16      235.22      4.16 o 
   2  -7   3      132.63      123.80      3.32 o 
   3  -7   3       52.27       51.41      2.31 o 
   4  -7   3      162.37      151.39      3.79 o 
   5  -7   3       75.71       66.90      3.73 o 
   6  -7   3      183.57      189.31      6.00 o 
   7  -7   3       34.26       30.93      3.50 o 
   8  -7   3        5.77        2.71      2.84 o 
   9  -7   3       44.19       50.31      6.39 o 
 -10  -6   3       30.69       31.77      7.03 o 
  -9  -6   3       44.77       29.88      4.82 o 
  -8  -6   3       46.18       47.58      5.30 o 
  -7  -6   3      155.83      157.53      6.50 o 
  -6  -6   3       25.47       20.29      2.34 o 
  -5  -6   3        0.21        0.56      1.18 o 
  -4  -6   3      166.41      168.04      5.38 o 
  -3  -6   3        0.02       -0.39      0.91 o 
  -2  -6   3        1.31        0.73      0.81 o 
  -1  -6   3       14.76       16.53      1.29 o 
   0  -6   3      272.51      288.23      4.42 o 
   1  -6   3      158.99      153.92      3.14 o 
   2  -6   3       26.40       24.59      1.51 o 
   3  -6   3       68.85       67.76      2.41 o 
   4  -6   3       95.63       92.60      2.83 o 
   5  -6   3       15.31       11.08      1.57 o 
   6  -6   3       41.66       32.97      2.28 o 
   7  -6   3       32.34       39.61      3.97 o 
   8  -6   3      108.70      106.96      7.28 o 
   9  -6   3        2.12        3.48      3.27 o 
 -10  -5   3        2.31        0.29      2.88 o 
  -9  -5   3       24.09       23.40      4.27 o 
  -8  -5   3       44.89       43.20      5.01 o 
  -7  -5   3       81.88       83.35      3.82 o 
  -6  -5   3       88.32       91.78      3.94 o 
  -5  -5   3      209.63      214.54      5.09 o 
  -4  -5   3       74.71       71.22      2.89 o 
  -3  -5   3        5.60        1.71      0.96 o 
  -2  -5   3      168.15      166.28      3.26 o 
  -1  -5   3        0.84        0.79      0.60 o 
   0  -5   3     1816.18     1896.67     16.26 o 
   1  -5   3        2.90        0.28      0.51 o 
   2  -5   3       69.42       65.39      1.98 o 
   3  -5   3      167.62      161.02      3.17 o 
   4  -5   3      408.55      357.88      5.78 o 
   5  -5   3      131.15      110.69      3.12 o 
   6  -5   3      134.64      129.49      3.60 o 
   7  -5   3       17.94       17.69      2.53 o 
   8  -5   3       43.45       52.50      4.43 o 
   9  -5   3        5.59        4.30      3.44 o 
  10  -5   3       68.78       86.86      7.30 o 
 -10  -4   3        1.30       -0.76      2.14 o 
  -9  -4   3       45.27       43.37      5.36 o 
  -8  -4   3        9.94        6.44      2.46 o 
  -7  -4   3        0.51        0.66      0.94 o 
  -6  -4   3        4.09        1.23      0.97 o 
  -5  -4   3       92.89       93.14      3.29 o 
  -4  -4   3      392.62      400.68      5.88 o 
  -3  -4   3        0.06        1.17      0.84 o 
  -2  -4   3      138.89      144.30      2.90 o 
  -1  -4   3        1.14        3.11      0.68 o 
   0  -4   3      260.03      247.99      3.59 o 
   1  -4   3       42.52       38.23      1.30 o 
   2  -4   3       45.88       56.00      1.43 o 
   3  -4   3      218.80      238.32      3.87 o 
   4  -4   3        0.88        0.72      0.67 o 
   5  -4   3        5.88        4.54      0.97 o 
   6  -4   3       63.60       70.10      3.06 o 
   7  -4   3       47.43       46.23      2.83 o 
   8  -4   3       14.58       12.55      1.91 o 
   9  -4   3        5.86        5.54      2.53 o 
  10  -4   3       54.22       48.92      5.55 o 
  11  -4   3       18.69       21.13      4.74 o 
 -10  -3   3       26.59       34.75      5.29 o 
  -9  -3   3       27.11       17.24      3.63 o 
  -8  -3   3        2.42        2.29      1.27 o 
  -7  -3   3      207.82      205.71      5.54 o 
  -6  -3   3        2.02        1.61      1.00 o 
  -5  -3   3       82.04       70.82      2.84 o 
  -4  -3   3      119.37      118.37      3.41 o 
  -3  -3   3       76.00       71.14      2.00 o 
  -2  -3   3       48.97       41.51      1.63 o 
  -1  -3   3       55.81       41.83      1.51 o 
   0  -3   3      525.63      510.56      5.83 o 
   1  -3   3        8.94       12.21      0.78 o 
   2  -3   3     4712.38     5023.58     40.15 o 
   3  -3   3      103.15       84.08      1.99 o 
   4  -3   3      130.58      126.44      2.64 o 
   5  -3   3      265.65      277.75      4.13 o 
   6  -3   3       14.30       12.23      1.34 o 
   7  -3   3      150.51      153.95      4.31 o 
   8  -3   3      148.89      140.71      4.78 o 
   9  -3   3        8.07        7.99      2.44 o 
  10  -3   3       52.81       38.74      5.85 o 
  11  -3   3        2.41        0.55      2.57 o 
 -10  -2   3        8.06        6.57      2.75 o 
  -9  -2   3       10.99       10.12      2.47 o 
  -8  -2   3        8.08        7.34      1.25 o 
  -7  -2   3       21.39       20.67      2.09 o 
  -6  -2   3      125.23      127.68      5.35 o 
  -5  -2   3      156.08      173.99      4.34 o 
  -4  -2   3       25.09       23.44      1.76 o 
  -3  -2   3       97.94       93.56      3.07 o 
  -2  -2   3        0.10        0.40      0.43 o 
  -1  -2   3        1.38        1.14      0.51 o 
   0  -2   3      649.77      695.67      9.36 o 
   1  -2   3      500.04      510.01      5.26 o 
   2  -2   3      823.88      887.64      8.42 o 
   3  -2   3      468.50      496.06      6.42 o 
   4  -2   3      110.99      142.81      2.53 o 
   5  -2   3      132.20      132.50      3.68 o 
   6  -2   3       80.09       71.38      4.12 o 
   7  -2   3      380.15      356.05      9.92 o 
   8  -2   3      104.14       93.76      6.28 o 
   9  -2   3        1.45       -0.44      1.12 o 
  10  -2   3        1.89        3.37      1.68 o 
  11  -2   3       21.81       23.00      4.80 o 
  12  -2   3       11.84       12.48      4.37 o 
 -10  -1   3      132.24      133.80      9.03 o 
  -9  -1   3       54.43       58.60      4.93 o 
  -8  -1   3       97.01      103.29      3.69 o 
  -7  -1   3       58.75       57.38      3.16 o 
  -6  -1   3       86.81       83.11      3.48 o 
  -5  -1   3      336.14      311.06      5.39 o 
  -4  -1   3        0.75        0.40      0.68 o 
  -3  -1   3      272.38      263.49      4.97 o 
  -2  -1   3     1321.49     1358.17     13.77 o 
  -1  -1   3      358.35      368.40      3.83 o 
   0  -1   3     1627.68     1541.60     21.26 o 
   1  -1   3      525.00      527.92      6.37 o 
   2  -1   3      182.78      156.03      1.89 o 
   3  -1   3     1105.38     1129.88     17.51 o 
   4  -1   3     2462.58     2710.47     33.65 o 
   5  -1   3      128.74      160.67      3.65 o 
   6  -1   3       92.51       86.76      2.58 o 
   7  -1   3      305.16      319.88     10.90 o 
   8  -1   3      280.42      264.16      8.22 o 
   9  -1   3      445.16      435.63     15.76 o 
  10  -1   3       14.48       12.28      2.52 o 
  11  -1   3       25.38       23.81      4.42 o 
  12  -1   3       16.53       16.66      4.19 o 
 -10   0   3        1.14        2.42      2.21 o 
  -9   0   3       10.55        9.78      3.05 o 
  -8   0   3       69.22       66.59      3.32 o 
  -7   0   3      100.42       94.47      3.91 o 
  -6   0   3       29.93       30.83      2.17 o 
  -5   0   3      213.05      207.68      5.39 o 
  -4   0   3       96.41       88.28      2.09 o 
  -3   0   3       60.48       63.25      1.70 o 
  -2   0   3      687.76      698.68      6.25 o 
  -1   0   3     1899.76     2012.76     14.80 o 
   0   0   3     1173.26     1202.71      8.43 o 
   1   0   3     2497.88     2530.28     20.36 o 
   2   0   3       14.88       20.13      0.97 o 
   3   0   3      102.07      106.03      1.60 o 
   4   0   3      352.56      374.35      8.74 o 
   5   0   3      679.10      777.70     14.49 o 
   6   0   3        0.63        3.69      0.57 o 
   7   0   3      265.63      255.50      5.91 o 
   8   0   3        2.78        2.84      1.08 o 
   9   0   3      100.95       91.93      4.15 o 
  10   0   3       26.34       24.22      2.70 o 
  11   0   3       24.42       15.02      2.82 o 
  12   0   3       14.35       21.32      4.28 o 
 -10   1   3        0.10       -0.68      2.41 o 
  -9   1   3       67.33       61.38      6.25 o 
  -8   1   3       77.71       78.60      4.05 o 
  -7   1   3       21.34       22.10      1.81 o 
  -6   1   3      169.34      155.69      4.24 o 
  -5   1   3       37.96       39.65      2.73 o 
  -4   1   3      345.77      323.53      4.11 o 
  -3   1   3      457.75      497.87      5.05 o 
  -2   1   3      482.17      510.55      4.96 o 
  -1   1   3     2588.69     2640.65     17.05 o 
   0   1   3        0.20        0.35      0.31 o 
   1   1   3       55.98       66.89      1.12 o 
   2   1   3     1955.05     1972.79     15.23 o 
   3   1   3      300.50      316.69      3.93 o 
   4   1   3      767.38      757.98      9.56 o 
   5   1   3      575.84      594.30      8.33 o 
   6   1   3      771.40      817.80     10.96 o 
   7   1   3        2.43        6.81      0.76 o 
   8   1   3       35.25       38.97      1.85 o 
   9   1   3      168.22      162.80      5.18 o 
  10   1   3        1.88        0.61      0.97 o 
  11   1   3       57.42       53.31      3.95 o 
  12   1   3        7.65        4.16      3.87 o 
  13   1   3       56.82       71.28      6.40 o 
  -9   2   3       13.75       13.21      3.51 o 
  -8   2   3       24.87       22.03      3.40 o 
  -7   2   3       39.06       36.80      4.34 o 
  -6   2   3      147.15      136.15      4.07 o 
  -5   2   3       32.37       33.26      2.19 o 
  -4   2   3       59.85       56.08      2.11 o 
  -3   2   3       40.14       37.57      1.28 o 
  -2   2   3        9.88        4.02      0.55 o 
  -1   2   3     2096.53     2340.37     15.58 o 
   0   2   3     1544.38     1602.66     10.65 o 
   1   2   3     1044.33     1111.83      8.04 o 
   2   2   3      325.65      352.10      3.63 o 
   3   2   3     1111.85     1131.65     13.34 o 
   4   2   3      250.10      263.41      4.13 o 
   5   2   3      358.59      402.28      5.87 o 
   6   2   3        3.92        4.95      0.99 o 
   7   2   3      516.83      529.88      8.27 o 
   8   2   3        0.94        2.20      0.76 o 
   9   2   3        0.07        0.19      0.72 o 
  10   2   3        7.75        6.01      1.39 o 
  11   2   3      113.61      110.18      7.63 o 
  12   2   3       16.48       23.07      7.27 o 
  13   2   3       65.29       63.31      5.15 o 
  -9   3   3        1.02       -0.87      2.04 o 
  -8   3   3        0.01       -0.53      1.25 o 
  -7   3   3       29.64       23.24      2.61 o 
  -6   3   3      289.05      270.09      6.08 o 
  -5   3   3       36.31       32.30      2.49 o 
  -4   3   3        0.40        1.83      0.77 o 
  -3   3   3        2.31        3.43      0.67 o 
  -2   3   3      521.05      510.03      5.21 o 
  -1   3   3      169.91      199.85      2.61 o 
   0   3   3      805.29      817.63      6.99 o 
   1   3   3      259.49      248.62      2.52 o 
   2   3   3      263.02      251.84      2.85 o 
   3   3   3      600.60      581.73      6.96 o 
   4   3   3     1022.24     1056.99      9.96 o 
   5   3   3      230.20      241.19      4.26 o 
   6   3   3       16.84       11.25      1.44 o 
   7   3   3      146.98      147.81      3.84 o 
   8   3   3      202.52      228.83      5.16 o 
   9   3   3      112.62      105.87      3.70 o 
  10   3   3        2.58        2.36      1.27 o 
  11   3   3       28.57       31.85      2.76 o 
  12   3   3        0.06        0.56      1.90 o 
  13   3   3       10.18       10.95      2.54 o 
  -9   4   3        5.65        2.57      2.87 o 
  -8   4   3       17.48       20.30      2.88 o 
  -7   4   3        0.16        2.17      1.68 o 
  -6   4   3        7.84        9.82      1.77 o 
  -5   4   3       40.91       33.12      3.02 o 
  -4   4   3      129.02      128.32      3.60 o 
  -3   4   3        8.87        8.02      0.98 o 
  -2   4   3        0.14        0.38      0.43 o 
  -1   4   3       18.28        9.54      0.78 o 
   0   4   3      153.93      180.00      3.09 o 
   1   4   3      632.59      703.61      6.08 o 
   2   4   3      575.06      582.59      6.49 o 
   3   4   3        5.20        6.60      0.83 o 
   4   4   3       10.93        9.97      0.59 o 
   5   4   3      302.94      342.00      4.68 o 
   6   4   3      119.60      116.52      2.73 o 
   7   4   3      176.14      190.14      4.19 o 
   8   4   3       42.94       43.53      1.40 o 
   9   4   3       92.24       91.55      2.93 o 
  10   4   3        2.65        0.82      0.66 o 
  11   4   3       41.64       45.64      4.60 o 
  12   4   3        2.13        3.61      3.90 o 
  13   4   3        2.20        0.23      1.49 o 
  -8   5   3        2.52        3.76      2.08 o 
  -7   5   3      108.01      112.43      5.79 o 
  -6   5   3        1.47        2.09      1.36 o 
  -5   5   3        4.75        3.60      1.18 o 
  -4   5   3      121.25      112.95      4.12 o 
  -3   5   3        2.98        4.83      1.08 o 
  -2   5   3       90.56       83.79      2.11 o 
  -1   5   3      116.46      104.80      2.34 o 
   0   5   3      288.75      288.25      4.35 o 
   1   5   3     1449.57     1581.81     13.93 o 
   2   5   3     1179.17     1236.67     18.81 o 
   3   5   3      356.89      351.36      5.38 o 
   4   5   3        8.59       10.09      0.74 o 
   5   5   3      161.51      154.44      2.36 o 
   6   5   3      603.55      615.16      5.76 o 
   7   5   3      176.74      188.26      2.87 o 
   8   5   3      316.04      309.03      4.96 o 
   9   5   3       54.75       66.23      3.23 o 
  10   5   3       81.06       75.58      4.07 o 
  11   5   3        5.96       16.27      5.28 o 
  12   5   3       10.70       13.68      5.05 o 
  13   5   3        0.49        1.72      3.22 o 
  -8   6   3       42.89       47.59      6.06 o 
  -7   6   3        9.41        4.29      2.71 o 
  -6   6   3      115.27      100.91      8.20 o 
  -5   6   3       76.00       65.42      5.67 o 
  -4   6   3        7.95       15.56      2.07 o 
  -3   6   3       87.36       75.63      3.16 o 
  -2   6   3      112.78      123.78      3.12 o 
  -1   6   3       60.81       55.64      2.61 o 
   0   6   3      139.93      138.40      2.68 o 
   1   6   3       17.86       11.97      1.00 o 
   2   6   3       16.89       21.02      1.63 o 
   3   6   3     1812.43     1969.74     17.08 o 
   4   6   3       50.43       51.41      1.10 o 
   5   6   3       51.87       51.63      1.45 o 
   6   6   3        4.22        2.58      0.79 o 
   7   6   3       46.10       48.51      2.23 o 
   8   6   3       35.53       35.50      2.61 o 
   9   6   3       57.37       71.06      4.68 o 
  10   6   3        9.66       18.15      2.28 o 
  11   6   3       28.79       28.00      3.15 o 
  12   6   3        2.28        4.69      1.62 o 
  13   6   3        0.46        1.50      1.38 o 
  -7   7   3        1.27       -1.04      3.83 o 
  -6   7   3        0.67       17.82      4.73 o 
  -5   7   3       29.87       25.73      4.26 o 
  -4   7   3        7.06        3.43      3.95 o 
  -3   7   3       43.57       48.19      3.20 o 
  -2   7   3      148.32      136.72      4.62 o 
  -1   7   3       11.60       10.26      1.29 o 
   0   7   3        0.35        0.01      0.70 o 
   1   7   3      337.72      326.15      5.33 o 
   2   7   3       27.73       27.98      1.82 o 
   3   7   3     1057.90     1141.21     15.13 o 
   4   7   3      170.82      171.86      2.88 o 
   5   7   3        3.76        2.73      1.46 o 
   6   7   3      285.82      292.20     13.21 o 
   7   7   3      520.10      533.09     10.86 o 
   8   7   3      311.96      319.49      8.12 o 
   9   7   3      110.40      121.70      8.55 o 
  10   7   3       75.87       72.70      4.49 o 
  11   7   3       23.60       29.19      3.48 o 
  12   7   3      109.68      139.29      8.46 o 
  13   7   3       13.59       11.66      2.78 o 
  -6   8   3       25.06       38.93      6.68 o 
  -5   8   3        2.86       10.75      4.84 o 
  -4   8   3      102.22       98.12      6.93 o 
  -3   8   3       92.26       87.32      5.14 o 
  -2   8   3      317.92      338.16      9.19 o 
  -1   8   3      700.77      658.42     10.16 o 
   0   8   3        4.34        9.62      1.29 o 
   1   8   3      208.82      204.56      5.65 o 
   2   8   3       69.98       75.55      3.13 o 
   3   8   3       31.74       25.20      3.80 o 
   4   8   3       29.07       24.90      2.45 o 
   5   8   3      476.96      465.40     13.27 o 
   6   8   3        0.72       -0.81      1.28 o 
   7   8   3        0.31       -0.60      1.57 o 
   8   8   3      133.86      127.79      6.48 o 
   9   8   3        1.78        0.39      1.59 o 
  10   8   3        0.23       -0.57      2.19 o 
  11   8   3        0.59        2.68      2.13 o 
  12   8   3        0.86        0.05      2.03 o 
  -5   9   3       33.76       43.74      8.00 o 
  -4   9   3       43.50       42.91      7.78 o 
  -3   9   3      120.05      135.83      9.46 o 
  -2   9   3        1.82        1.34      1.72 o 
  -1   9   3        0.12        0.30      1.40 o 
   0   9   3       12.08       12.31      3.98 o 
   1   9   3        2.60        5.57      1.69 o 
   2   9   3       73.57       78.92      5.25 o 
   3   9   3      213.98      199.17      7.15 o 
   4   9   3       18.95       21.02      4.03 o 
   5   9   3      663.94      700.97     13.20 o 
   6   9   3        5.78        4.15      1.97 o 
   7   9   3       49.10       44.88      4.56 o 
   8   9   3        8.49        4.62      2.08 o 
   9   9   3        3.83        3.15      3.96 o 
  10   9   3       46.44       57.31      5.41 o 
  11   9   3       12.96       15.77      4.06 o 
  12   9   3      181.73      188.40     11.52 o 
  -4  10   3        0.02        2.17      4.06 o 
  -3  10   3       23.57       24.96      4.84 o 
  -2  10   3      108.19      103.54      7.56 o 
  -1  10   3      177.16      170.61      9.17 o 
   0  10   3      129.67      129.30      9.89 o 
   1  10   3       74.81       66.29      4.64 o 
   2  10   3        0.02        1.33      2.92 o 
   3  10   3      262.39      273.87     10.71 o 
   4  10   3      115.02      101.72      4.98 o 
   5  10   3       46.62       38.96      6.56 o 
   6  10   3        8.29       16.71      7.24 o 
   7  10   3      365.06      329.34     12.30 o 
   8  10   3       23.15       22.96      5.49 o 
   9  10   3        0.23        0.14      2.16 o 
  10  10   3        4.13        2.48      2.51 o 
  11  10   3       72.45       63.68      7.46 o 
  -3  11   3        8.91       10.62      4.12 o 
  -2  11   3       99.88      116.44     11.34 o 
  -1  11   3       17.05       23.17      5.47 o 
   0  11   3       15.66       24.23      4.59 o 
   1  11   3       26.47       21.09      4.18 o 
   2  11   3       10.91       13.60      5.96 o 
   3  11   3       43.13       49.60      4.26 o 
   4  11   3        4.20        5.25      1.91 o 
   5  11   3       51.40       60.67      6.05 o 
   6  11   3       20.86       26.91     10.77 o 
   7  11   3      218.30      209.34     12.60 o 
   8  11   3       17.70       17.34      4.54 o 
   9  11   3        1.68        1.96      2.65 o 
  10  11   3        9.14        7.64      3.70 o 
  11  11   3       11.30       12.26      4.54 o 
  -2  12   3        0.55       -1.17      3.19 o 
  -1  12   3        0.02        5.00      3.27 o 
   0  12   3       63.14       59.97      6.60 o 
   1  12   3       59.11       57.26      8.74 o 
   2  12   3      178.94      193.50     10.22 o 
   3  12   3       78.85       81.19      6.29 o 
   4  12   3        0.06       -0.19      1.83 o 
   5  12   3       96.02       98.35     10.30 o 
   6  12   3        0.01       -1.00      2.31 o 
   7  12   3       13.15       18.02      5.00 o 
   8  12   3       14.00       11.02      4.41 o 
   9  12   3       46.82       31.68      6.29 o 
  10  12   3       16.50       17.11      5.17 o 
   0  13   3       69.29       71.84      7.61 o 
   1  13   3      106.95      123.23     11.85 o 
   2  13   3        9.05        9.61      4.83 o 
   3  13   3        1.77        0.02      4.00 o 
   4  13   3        7.52        6.85      4.21 o 
   5  13   3        9.07       12.38      6.09 o 
   6  13   3      123.97      137.10     11.89 o 
   7  13   3       67.56       65.21      8.94 o 
   8  13   3        0.05        3.08      3.15 o 
   9  13   3      136.93      127.30     11.34 o 
   3  14   3       43.30       54.83      8.51 o 
   4  14   3       40.08       38.74      7.14 o 
   5  14   3        4.78        5.08      2.72 o 
   6  14   3       33.77       37.62      7.97 o 
  -4 -12   4        0.16       -5.01      3.42 o 
  -3 -12   4      258.55      278.11     17.56 o 
  -2 -12   4        1.03        2.50      4.68 o 
  -1 -12   4       52.41       80.73      7.72 o 
   0 -12   4       21.70       18.83      4.75 o 
   1 -12   4        0.10       -0.77      2.84 o 
  -6 -11   4        4.73        8.42      3.16 o 
  -5 -11   4        3.80        9.67      3.31 o 
  -4 -11   4       23.39       26.07      5.91 o 
  -3 -11   4       56.42       63.50      9.58 o 
  -2 -11   4       82.86       96.19      9.77 o 
  -1 -11   4       62.27       68.22      5.54 o 
   0 -11   4       66.62       67.88      5.55 o 
   1 -11   4        8.46       11.18      3.19 o 
   2 -11   4      125.44      129.34      8.76 o 
   3 -11   4        5.16        3.86      3.39 o 
   4 -11   4       23.81       35.16      7.09 o 
  -7 -10   4        1.45        1.74      1.97 o 
  -6 -10   4        0.02       -0.75      2.90 o 
  -5 -10   4       12.28       15.10      3.60 o 
  -4 -10   4        1.65       -3.66      2.84 o 
  -3 -10   4       71.87       72.07      6.42 o 
  -2 -10   4       29.92       29.28      3.92 o 
  -1 -10   4      207.20      225.20      8.65 o 
   0 -10   4        5.82        4.49      2.23 o 
   1 -10   4       20.90       24.22      3.31 o 
   2 -10   4        6.84        1.12      2.45 o 
   3 -10   4       20.41       31.61      4.96 o 
   4 -10   4       22.68        5.44     10.66 o 
   5 -10   4        2.72        4.37      3.66 o 
  -8  -9   4       75.28       74.76      5.78 o 
  -7  -9   4       11.88       12.37      2.75 o 
  -6  -9   4        2.55        7.49      2.37 o 
  -5  -9   4       30.97       42.51      4.12 o 
  -4  -9   4        2.42        1.36      1.71 o 
  -3  -9   4       69.12       79.35      9.30 o 
  -2  -9   4        9.77        9.29      2.42 o 
  -1  -9   4        1.36       -0.69      1.74 o 
   0  -9   4       78.74       80.60      3.93 o 
   1  -9   4       19.14       17.48      2.37 o 
   2  -9   4      114.97      125.12      5.18 o 
   3  -9   4        0.01       -2.13      1.94 o 
   4  -9   4       48.75       47.36      6.15 o 
   5  -9   4        4.16        2.39      1.78 o 
   6  -9   4       53.59       61.18      7.27 o 
   7  -9   4       85.54       92.17      5.88 o 
  -9  -8   4       30.98       26.17      8.13 o 
  -8  -8   4       19.05       18.97      3.67 o 
  -7  -8   4       17.58       12.68      2.54 o 
  -6  -8   4        3.06        1.42      1.60 o 
  -5  -8   4        0.89        1.89      1.59 o 
  -4  -8   4       56.03       50.30      4.57 o 
  -3  -8   4        3.41        0.59      1.39 o 
  -2  -8   4       38.77       43.32      3.58 o 
  -1  -8   4       24.96       19.86      2.16 o 
   0  -8   4       17.08       12.62      1.95 o 
   1  -8   4       72.02       66.63      3.39 o 
   2  -8   4        0.77        1.06      0.99 o 
   3  -8   4        7.20        8.78      1.43 o 
   4  -8   4       10.33        8.97      1.70 o 
   5  -8   4        0.92        0.49      1.33 o 
   6  -8   4      107.06      120.29      7.52 o 
   7  -8   4       14.29       17.55      2.30 o 
   8  -8   4        5.27        1.19      3.66 o 
  -9  -7   4        3.69        4.10      2.99 o 
  -8  -7   4       63.25       66.39      4.57 o 
  -7  -7   4        4.91       -0.33      1.54 o 
  -6  -7   4      206.21      196.16      6.60 o 
  -5  -7   4       15.25       18.04      2.53 o 
  -4  -7   4       26.46       35.18      3.18 o 
  -3  -7   4      109.04      106.26      4.20 o 
  -2  -7   4       97.54       93.99      3.97 o 
  -1  -7   4        2.67        1.65      1.38 o 
   0  -7   4       97.70      100.38      3.08 o 
   1  -7   4       52.25       41.93      2.21 o 
   2  -7   4       51.92       44.93      2.24 o 
   3  -7   4      128.71      112.21      3.27 o 
   4  -7   4        6.89        8.12      1.31 o 
   5  -7   4        1.33        0.31      1.09 o 
   6  -7   4        4.22        5.01      1.47 o 
   7  -7   4       24.24       39.48      5.10 o 
   8  -7   4       48.14       55.18      6.15 o 
   9  -7   4        0.97        1.69      2.88 o 
  -9  -6   4       58.16       56.71      6.50 o 
  -8  -6   4       78.61       72.64      4.23 o 
  -7  -6   4        3.52        1.90      1.56 o 
  -6  -6   4       99.61       85.80      4.35 o 
  -5  -6   4       50.30       47.20      3.43 o 
  -4  -6   4       17.19       21.14      2.52 o 
  -3  -6   4        0.19        0.62      0.88 o 
  -2  -6   4       83.77       81.01      2.71 o 
  -1  -6   4       39.36       36.63      1.81 o 
   0  -6   4       45.76       47.79      2.16 o 
   1  -6   4      264.91      262.84      4.78 o 
   2  -6   4      131.51      116.99      3.12 o 
   3  -6   4        1.79        1.27      0.71 o 
   4  -6   4       34.10       49.10      2.24 o 
   5  -6   4       71.38       60.68      2.47 o 
   6  -6   4       16.45       18.19      2.00 o 
   7  -6   4       20.53       17.69      3.00 o 
   8  -6   4       58.53       62.27      5.90 o 
   9  -6   4        1.64        0.40      6.11 o 
  -9  -5   4       79.58       67.04      6.94 o 
  -8  -5   4       54.33       55.62      3.85 o 
  -7  -5   4      198.76      193.14      7.80 o 
  -6  -5   4      198.79      206.14      6.36 o 
  -5  -5   4       52.94       50.46      3.36 o 
  -4  -5   4      738.51      716.11     10.99 o 
  -3  -5   4       11.52       15.08      1.90 o 
  -2  -5   4      311.99      292.91      4.86 o 
  -1  -5   4       57.17       58.52      2.03 o 
   0  -5   4       65.90       68.81      2.12 o 
   1  -5   4       64.14       73.03      2.62 o 
   2  -5   4       26.34       26.09      1.22 o 
   3  -5   4       94.43      103.25      2.79 o 
   4  -5   4       48.17       41.13      1.98 o 
   5  -5   4       23.14       25.95      1.65 o 
   6  -5   4        0.43        0.53      0.77 o 
   7  -5   4        2.69        0.73      1.25 o 
   8  -5   4        0.01       -0.10      1.62 o 
   9  -5   4       35.44       33.78      4.70 o 
  10  -5   4       17.62       20.72      4.37 o 
 -10  -4   4        1.87        0.23      2.81 o 
  -9  -4   4      104.68      100.08      7.95 o 
  -8  -4   4        0.02       -0.46      1.41 o 
  -7  -4   4       30.39       25.14      3.08 o 
  -6  -4   4        4.74        6.13      1.40 o 
  -5  -4   4       72.41       76.87      3.21 o 
  -4  -4   4      428.66      450.33      8.04 o 
  -3  -4   4      527.09      518.86      8.44 o 
  -2  -4   4       30.54       27.75      1.47 o 
  -1  -4   4       40.82       33.03      1.76 o 
   0  -4   4      372.41      389.59      5.47 o 
   1  -4   4      239.44      272.72      4.03 o 
   2  -4   4        9.40       10.01      0.99 o 
   3  -4   4        0.14        0.29      0.63 o 
   4  -4   4        7.99        7.21      1.00 o 
   5  -4   4        9.99        9.38      1.12 o 
   6  -4   4       79.89       80.34      2.78 o 
   7  -4   4       13.63       10.96      1.64 o 
   8  -4   4       64.71       68.38      3.46 o 
   9  -4   4       27.83       31.86      4.30 o 
  10  -4   4      133.60      140.89      9.70 o 
  11  -4   4       10.23        9.03      5.25 o 
 -10  -3   4        7.34        7.17      3.45 o 
  -9  -3   4       69.36       60.67     11.94 o 
  -8  -3   4       43.70       43.49      3.42 o 
  -7  -3   4      225.52      215.20      6.14 o 
  -6  -3   4       90.46       92.17      3.92 o 
  -5  -3   4       70.49       67.70      4.36 o 
  -4  -3   4       73.70       59.74      2.64 o 
  -3  -3   4        0.36        0.55      0.71 o 
  -2  -3   4     1963.33     2046.58     18.90 o 
  -1  -3   4      315.49      315.83      4.36 o 
   0  -3   4      578.07      582.23      6.34 o 
   1  -3   4      418.23      392.89      5.54 o 
   2  -3   4      797.75      798.44      8.39 o 
   3  -3   4       33.93       34.21      1.43 o 
   4  -3   4      114.43      112.69      2.22 o 
   5  -3   4       62.80       63.23      2.21 o 
   6  -3   4      122.93      113.52      2.96 o 
   7  -3   4      310.53      300.51      6.10 o 
   8  -3   4        4.34        2.11      1.48 o 
   9  -3   4       25.34       26.93      3.11 o 
  10  -3   4       14.32       14.46      3.42 o 
  11  -3   4       62.41       68.30      6.11 o 
 -10  -2   4        1.41       -0.35      2.25 o 
  -9  -2   4        5.81        6.53      2.84 o 
  -8  -2   4        5.85        4.40      1.61 o 
  -7  -2   4       40.14       37.24      3.19 o 
  -6  -2   4      111.60      105.35      4.16 o 
  -5  -2   4      123.63      121.29      4.63 o 
  -4  -2   4        3.85        7.21      1.44 o 
  -3  -2   4       55.86       65.29      2.05 o 
  -2  -2   4     1037.27     1143.06     10.29 o 
  -1  -2   4        0.55       -0.29      0.48 o 
   0  -2   4      150.18      165.05      2.81 o 
   1  -2   4        2.78        0.94      0.48 o 
   2  -2   4       47.47       55.69      1.73 o 
   3  -2   4      297.49      333.87      4.22 o 
   4  -2   4       21.46       24.21      1.13 o 
   5  -2   4       19.33       11.74      1.27 o 
   6  -2   4       36.07       36.59      2.05 o 
   7  -2   4       16.85       17.21      3.98 o 
   8  -2   4       24.89       28.07      2.70 o 
   9  -2   4       92.58      102.47      5.33 o 
  10  -2   4       49.21       56.86      5.33 o 
  11  -2   4        0.24       -1.64      1.14 o 
  12  -2   4       18.70       21.02      5.66 o 
 -10  -1   4        3.15        0.71      2.56 o 
  -9  -1   4       17.03       15.52      3.74 o 
  -8  -1   4       58.90       55.28      3.48 o 
  -7  -1   4        2.50        4.42      1.45 o 
  -6  -1   4       12.30       13.74      1.92 o 
  -5  -1   4      173.44      169.72      4.16 o 
  -4  -1   4       51.12       56.31      2.48 o 
  -3  -1   4      416.65      404.18      5.27 o 
  -2  -1   4        0.78       -0.25      0.51 o 
  -1  -1   4       96.67      123.10      2.24 o 
   0  -1   4     2191.11     2230.70     16.36 o 
   1  -1   4       90.00       77.67      1.33 o 
   2  -1   4      320.60      302.66      4.77 o 
   3  -1   4      492.02      473.44      7.83 o 
   4  -1   4        3.75        1.82      0.59 o 
   5  -1   4      913.82      934.63     15.44 o 
   6  -1   4      574.21      553.81     12.70 o 
   7  -1   4      110.82      104.60      3.75 o 
   8  -1   4      120.71      112.72     11.36 o 
   9  -1   4        0.12        0.85      1.12 o 
  10  -1   4       15.56       14.16      2.55 o 
  11  -1   4       47.33       51.42      5.42 o 
  12  -1   4       12.17        9.89      3.22 o 
  -9   0   4        4.70        3.10      3.77 o 
  -8   0   4       10.99       10.35      1.98 o 
  -7   0   4       15.47       16.01      2.24 o 
  -6   0   4       19.71       21.24      1.81 o 
  -5   0   4       15.41       17.30      1.76 o 
  -4   0   4        0.13       -0.40      0.61 o 
  -3   0   4        0.33       -0.97      0.55 o 
  -2   0   4      287.72      303.62      3.64 o 
  -1   0   4       72.81       78.06      1.66 o 
   0   0   4     2810.89     3053.77     23.52 o 
   1   0   4        1.94        1.60      0.38 o 
   2   0   4      185.74      198.35      2.41 o 
   3   0   4       39.98       40.37      2.59 o 
   4   0   4        2.27        3.10      0.44 o 
   5   0   4        1.71        1.99      1.31 o 
   6   0   4       20.47       28.70      1.11 o 
   7   0   4      295.77      324.83      5.36 o 
   8   0   4      204.96      201.95      4.83 o 
   9   0   4       29.82       35.85      2.54 o 
  10   0   4        8.00        6.44      1.63 o 
  11   0   4        2.49        2.59      1.44 o 
  12   0   4        0.37       -0.46      1.46 o 
  -9   1   4       76.16       70.50      9.08 o 
  -8   1   4        0.22       -0.05      1.47 o 
  -7   1   4      134.56      140.84      4.53 o 
  -6   1   4      106.91       92.97      4.30 o 
  -5   1   4       12.26       10.44      1.51 o 
  -4   1   4      384.75      368.50      5.62 o 
  -3   1   4       63.12       64.21      1.96 o 
  -2   1   4       36.28       31.93      1.22 o 
  -1   1   4      172.09      183.43      2.63 o 
   0   1   4      408.44      452.46      4.03 o 
   1   1   4      357.84      343.75      3.62 o 
   2   1   4      584.54      617.62      6.47 o 
   3   1   4      571.85      557.97      6.19 o 
   4   1   4       10.67       21.24      1.30 o 
   5   1   4      101.50       94.92      2.59 o 
   6   1   4       22.20       17.28      1.67 o 
   7   1   4      628.24      662.99     12.58 o 
   8   1   4        6.83        6.86      0.89 o 
   9   1   4        0.61        2.49      1.69 o 
  10   1   4       72.08       72.85      4.02 o 
  11   1   4       31.48       36.51      8.20 o 
  12   1   4       65.24       70.94      5.92 o 
  13   1   4        4.66        5.73      2.52 o 
  -9   2   4       12.89        4.54      3.00 o 
  -8   2   4       10.65        6.88      1.81 o 
  -7   2   4       30.46       30.16      3.67 o 
  -6   2   4       52.15       50.54      2.92 o 
  -5   2   4       21.41       18.97      1.91 o 
  -4   2   4       31.26       33.72      2.08 o 
  -3   2   4       47.63       43.90      1.72 o 
  -2   2   4        0.00        0.67      0.49 o 
  -1   2   4       73.86       74.26      1.77 o 
   0   2   4        0.00       -0.26      0.36 o 
   1   2   4      124.29      115.57      1.82 o 
   2   2   4     1612.58     1729.49     13.77 o 
   3   2   4     1595.41     1718.45     14.25 o 
   4   2   4       48.97       48.90      1.81 o 
   5   2   4       64.84       63.53      2.49 o 
   6   2   4        4.38        2.13      0.79 o 
   7   2   4      361.03      342.05      6.37 o 
   8   2   4        1.45        1.53      0.76 o 
   9   2   4       11.70       17.54      1.35 o 
  10   2   4        1.95        1.90      1.59 o 
  11   2   4       26.65       29.46      2.63 o 
  12   2   4        8.18        6.71      2.17 o 
  13   2   4        4.03       -1.45      1.64 o 
  -8   3   4      284.71      272.85      7.23 o 
  -7   3   4       96.10       99.88      5.40 o 
  -6   3   4        2.66        5.23      1.58 o 
  -5   3   4      147.47      141.41      4.33 o 
  -4   3   4      369.71      334.13     10.20 o 
  -3   3   4      208.00      207.73      3.73 o 
  -2   3   4      312.17      301.89      4.13 o 
  -1   3   4      131.61      126.09      2.39 o 
   0   3   4      559.58      548.16      6.58 o 
   1   3   4      214.81      216.73      2.42 o 
   2   3   4      276.96      264.19      3.01 o 
   3   3   4       95.71       88.77      2.24 o 
   4   3   4       45.92       37.89      1.63 o 
   5   3   4      171.13      150.40      3.30 o 
   6   3   4        7.31       10.43      1.38 o 
   7   3   4      275.76      272.64      8.35 o 
   8   3   4        0.26        0.26      0.72 o 
   9   3   4      923.21      898.05     11.81 o 
  10   3   4        6.41        6.16      1.06 o 
  11   3   4       27.02       27.39      3.01 o 
  12   3   4       47.28       46.85      3.70 o 
  13   3   4        4.19        0.50      2.88 o 
  -8   4   4       30.44       37.91      3.96 o 
  -7   4   4       12.70       12.51      2.78 o 
  -6   4   4       59.90       54.22      3.72 o 
  -5   4   4        1.20        4.66      1.84 o 
  -4   4   4      102.54       90.82      3.50 o 
  -3   4   4        8.36        8.16      1.27 o 
  -2   4   4        4.87        3.97      0.75 o 
  -1   4   4      255.34      258.08      3.92 o 
   0   4   4      187.23      193.12      2.94 o 
   1   4   4      431.17      426.29      4.40 o 
   2   4   4      448.86      448.45      5.13 o 
   3   4   4       14.44       12.80      0.88 o 
   4   4   4        5.22        6.51      0.74 o 
   5   4   4       31.49       35.18      2.10 o 
   6   4   4       83.77       91.54      2.54 o 
   7   4   4       47.48       46.49      1.92 o 
   8   4   4       19.66       15.08      1.46 o 
   9   4   4      122.81      123.73      3.98 o 
  10   4   4        3.25        3.23      0.88 o 
  11   4   4       61.38       58.54      5.27 o 
  12   4   4        2.66        1.84      3.20 o 
  13   4   4       86.39      104.16      6.02 o 
  -8   5   4       89.67       91.51      8.91 o 
  -7   5   4       22.94       20.58      4.05 o 
  -6   5   4       93.93       89.68      5.21 o 
  -5   5   4       61.20       51.44      4.10 o 
  -4   5   4        4.32       13.51      1.60 o 
  -3   5   4      596.13      531.81      8.06 o 
  -2   5   4      390.13      375.43      5.29 o 
  -1   5   4      178.18      175.14      3.07 o 
   0   5   4      386.55      394.81      4.95 o 
   1   5   4      100.07       88.40      1.81 o 
   2   5   4      473.12      475.01      6.31 o 
   3   5   4       14.61       12.30      0.89 o 
   4   5   4      279.75      260.78      4.45 o 
   5   5   4      411.23      400.29      6.78 o 
   6   5   4      115.49      112.60      2.51 o 
   7   5   4      280.51      288.44      4.98 o 
   8   5   4        0.57        0.62      0.70 o 
   9   5   4       93.82       91.87      2.66 o 
  10   5   4       57.08       54.54      4.20 o 
  11   5   4      372.34      370.01     12.92 o 
  12   5   4       25.78       31.06      6.04 o 
  13   5   4       11.31       21.37      5.79 o 
  -7   6   4       11.88       12.63      5.04 o 
  -6   6   4       31.41       32.19      4.54 o 
  -5   6   4        1.50        2.26      1.63 o 
  -4   6   4       19.60       10.45      1.84 o 
  -3   6   4       50.65       57.66      2.95 o 
  -2   6   4       67.62       57.80      2.71 o 
  -1   6   4       56.92       55.42      2.21 o 
   0   6   4      220.40      212.36      4.02 o 
   1   6   4       49.34       58.03      2.69 o 
   2   6   4       11.40       11.91      1.49 o 
   3   6   4       59.29       54.68      1.90 o 
   4   6   4       47.04       49.72      2.92 o 
   5   6   4       68.64       74.39      2.33 o 
   6   6   4      241.37      229.78      4.95 o 
   7   6   4      281.96      282.30      5.04 o 
   8   6   4        0.03        0.16      1.19 o 
   9   6   4       24.17       33.08      4.86 o 
  10   6   4        2.41        5.40      2.56 o 
  11   6   4       31.53       32.75      3.08 o 
  12   6   4       29.43       26.12      3.03 o 
  13   6   4       11.25       12.84      3.89 o 
  -6   7   4       53.98       68.79      8.33 o 
  -5   7   4       48.62       28.40      6.60 o 
  -4   7   4      108.77      114.00      7.29 o 
  -3   7   4       15.10       12.19      2.07 o 
  -2   7   4       14.74        2.63      1.48 o 
  -1   7   4      261.71      205.59      4.58 o 
   0   7   4       82.14       81.03      4.05 o 
   1   7   4      235.03      229.65      5.26 o 
   2   7   4        0.40        1.06      0.85 o 
   3   7   4       94.86       87.11      3.09 o 
   4   7   4      378.24      374.14      4.95 o 
   5   7   4      234.56      244.61      7.85 o 
   6   7   4      305.83      285.33      7.66 o 
   7   7   4       42.07       41.96      2.93 o 
   8   7   4        6.92        6.59      1.58 o 
   9   7   4       15.25       18.81      3.44 o 
  10   7   4       13.54       16.95      4.44 o 
  11   7   4       85.02      112.62      5.52 o 
  12   7   4        0.17        3.62      1.74 o 
  13   7   4      119.61      126.53      6.76 o 
  -6   8   4       29.97       54.38      7.94 o 
  -5   8   4        6.73       -4.13      3.88 o 
  -4   8   4       30.37       31.68      7.12 o 
  -3   8   4        6.58        4.93      2.37 o 
  -2   8   4       30.25       25.29      3.61 o 
  -1   8   4       28.02       22.11      2.94 o 
   0   8   4      150.25      133.21      4.29 o 
   1   8   4       51.32       50.50      4.98 o 
   2   8   4      127.51      128.96      4.29 o 
   3   8   4        5.42        6.23      2.34 o 
   4   8   4        0.39        2.97      1.76 o 
   5   8   4        6.64       16.79      4.73 o 
   6   8   4      309.65      305.23     10.21 o 
   7   8   4       59.32       52.24      4.18 o 
   8   8   4      138.32      123.88     10.80 o 
   9   8   4       17.47       12.68      2.56 o 
  10   8   4        0.95        0.88      1.53 o 
  11   8   4       71.46       78.17      5.41 o 
  12   8   4        2.59        3.93      2.18 o 
  13   8   4        0.05        5.47      2.61 o 
  -5   9   4        2.10        4.96      4.56 o 
  -4   9   4       88.96      107.00     11.50 o 
  -3   9   4        0.67        2.90      2.16 o 
  -2   9   4        1.25        1.12      1.62 o 
  -1   9   4       28.67       30.50      3.48 o 
   0   9   4        0.42       -0.98      1.53 o 
   1   9   4      626.78      555.55     12.90 o 
   2   9   4        4.60        8.69      2.21 o 
   3   9   4       71.72       77.36      5.24 o 
   4   9   4       11.16       15.82      2.18 o 
   5   9   4       55.52       58.71      5.00 o 
   6   9   4      214.03      219.99     10.71 o 
   7   9   4      105.29       97.61      6.09 o 
   8   9   4        4.49        3.90      1.89 o 
   9   9   4        6.12        9.43      2.79 o 
  10   9   4       86.06       99.15     11.84 o 
  11   9   4       12.69       15.85      3.89 o 
  12   9   4       25.08       28.66      5.06 o 
  -4  10   4        3.49       -8.09      4.04 o 
  -3  10   4       68.43       79.37      7.44 o 
  -2  10   4        7.62       10.21      3.63 o 
  -1  10   4        0.63        0.55      2.30 o 
   0  10   4        0.01        2.38      2.57 o 
   1  10   4       20.86       22.22      2.92 o 
   2  10   4        1.54        3.84      1.57 o 
   3  10   4       33.05       38.87      3.61 o 
   4  10   4       25.40       25.79      2.90 o 
   5  10   4      113.19      107.48      5.14 o 
   6  10   4       13.13       32.79      6.92 o 
   7  10   4       67.01       67.89      5.80 o 
   8  10   4       83.43       80.80      7.99 o 
   9  10   4        7.31       14.17      3.78 o 
  10  10   4       24.96       23.26      4.67 o 
  11  10   4        1.15        0.50      2.21 o 
  12  10   4        1.01        2.58      2.53 o 
  -3  11   4       14.59       22.35      9.21 o 
  -2  11   4       31.67       35.65      5.71 o 
  -1  11   4       23.22       15.65      4.20 o 
   0  11   4      103.31      116.41      7.80 o 
   1  11   4       22.71       32.14      6.62 o 
   2  11   4        1.01        3.98      2.51 o 
   3  11   4       92.45      104.16     14.19 o 
   4  11   4       13.80       14.45      2.85 o 
   5  11   4      199.66      209.39     11.61 o 
   6  11   4        0.03       -0.58      1.45 o 
   7  11   4       97.02       89.15      8.07 o 
   8  11   4      211.60      217.34     12.71 o 
   9  11   4      124.71      127.92      9.48 o 
  10  11   4       21.07       22.11      4.91 o 
  11  11   4        0.27        0.45      2.43 o 
  -1  12   4      119.95      124.10      8.87 o 
   0  12   4        0.43        4.88      4.47 o 
   1  12   4       62.98       86.04     10.03 o 
   2  12   4       50.29       58.07      6.15 o 
   3  12   4        1.54       -0.59      2.01 o 
   4  12   4        0.02        2.29      2.19 o 
   5  12   4       31.10       38.56      3.84 o 
   6  12   4        4.10        8.38      3.97 o 
   7  12   4        0.23       -0.48      2.58 o 
   8  12   4        6.24        6.21      3.43 o 
   9  12   4       20.17       17.60      4.91 o 
  10  12   4      195.66      194.72     12.79 o 
   1  13   4        0.75        1.48      3.75 o 
   2  13   4       15.25       12.91      5.13 o 
   3  13   4       21.64       21.83      5.93 o 
   4  13   4       21.38       17.43      3.74 o 
   5  13   4       34.35       35.74      4.11 o 
   6  13   4        0.97       -1.82      2.71 o 
   7  13   4       19.37       20.20      5.84 o 
   8  13   4        0.27        0.17      2.61 o 
   9  13   4       15.90       22.56      5.71 o 
   4  14   4       24.19       27.19      5.83 o 
   5  14   4       98.49      109.82      6.52 o 
   6  14   4       45.54       42.26      8.15 o 
  -2 -12   5       97.81       97.43      8.44 o 
  -1 -12   5        1.22        7.37      3.73 o 
   0 -12   5       29.82       48.38     14.52 o 
  -5 -11   5        1.47        1.15      2.79 o 
  -4 -11   5        4.32        6.69      3.41 o 
  -3 -11   5       33.58       40.27      5.84 o 
  -2 -11   5       58.10       68.28      5.82 o 
  -1 -11   5       10.66       13.80      3.45 o 
   0 -11   5      150.65      138.27      7.41 o 
   1 -11   5        0.00       -4.83      3.93 o 
   2 -11   5        2.87        0.72      3.17 o 
   3 -11   5        0.61       -3.19      3.04 o 
  -6 -10   5       23.62       21.59      4.54 o 
  -5 -10   5       36.03       42.38      5.68 o 
  -4 -10   5        0.12        2.27      2.60 o 
  -3 -10   5       17.17       23.11      6.26 o 
  -2 -10   5       57.68       56.81      5.22 o 
  -1 -10   5       14.74       13.70      3.95 o 
   0 -10   5      129.40      120.00      6.70 o 
   1 -10   5        0.12       -1.70      2.12 o 
   2 -10   5        1.91        7.53      9.89 o 
   3 -10   5        1.04        0.24      2.87 o 
   4 -10   5       59.47       69.01      6.69 o 
   5 -10   5        2.24        3.13      3.75 o 
  -7  -9   5        0.41        2.87      2.75 o 
  -6  -9   5        2.83        1.54      2.68 o 
  -5  -9   5      155.30      130.60      8.01 o 
  -4  -9   5      181.16      199.09     10.05 o 
  -3  -9   5        4.56        2.39      7.46 o 
  -2  -9   5        0.11        2.50      2.18 o 
  -1  -9   5       36.94       27.32      3.35 o 
   0  -9   5        9.65        6.43      2.37 o 
   1  -9   5        0.16        0.44      1.63 o 
   2  -9   5      131.70      108.69      6.44 o 
   3  -9   5       46.07       55.44      4.98 o 
   4  -9   5        0.45        2.28      2.46 o 
   5  -9   5       20.13       21.12      3.38 o 
   6  -9   5        0.17        0.49      1.97 o 
  -8  -8   5        2.41        3.34      2.11 o 
  -7  -8   5       39.52       31.22      3.87 o 
  -6  -8   5       41.75       47.84      4.52 o 
  -5  -8   5      279.35      266.26     15.77 o 
  -4  -8   5       27.48       30.74      4.01 o 
  -3  -8   5       79.59       79.57      4.85 o 
  -2  -8   5        1.43        3.17      2.02 o 
  -1  -8   5      264.26      268.84      8.19 o 
   0  -8   5      460.44      442.36      9.84 o 
   1  -8   5        2.38        0.83      1.53 o 
   2  -8   5      538.54      487.02      9.20 o 
   3  -8   5        4.61        4.17      1.53 o 
   4  -8   5        8.67       12.88      1.83 o 
   5  -8   5       40.46       43.88      3.13 o 
   6  -8   5        0.76        1.86      1.91 o 
   7  -8   5       19.69       26.56      9.54 o 
   8  -8   5        0.13        0.77      2.67 o 
  -8  -7   5       18.95       20.32      3.52 o 
  -7  -7   5       11.30       12.80      3.61 o 
  -6  -7   5        5.87        3.98      2.21 o 
  -5  -7   5       43.99       47.68      3.85 o 
  -4  -7   5       18.15       20.89      2.78 o 
  -3  -7   5      206.47      207.00      6.10 o 
  -2  -7   5        6.31        6.83      2.19 o 
  -1  -7   5        0.09        1.26      1.35 o 
   0  -7   5       68.82       74.96      3.11 o 
   1  -7   5      204.86      182.39      4.27 o 
   2  -7   5        3.06       -0.53      0.95 o 
   3  -7   5       15.40       10.71      1.58 o 
   4  -7   5       77.30       63.79      2.73 o 
   5  -7   5        1.88        2.47      1.28 o 
   6  -7   5        0.53        0.24      1.23 o 
   7  -7   5       15.66       11.73      3.52 o 
   8  -7   5       52.84       65.66      6.52 o 
   9  -7   5        7.91       17.43      5.17 o 
  -8  -6   5       11.20        6.48      2.27 o 
  -7  -6   5        1.25        0.13      1.64 o 
  -6  -6   5        1.14       -1.20      1.46 o 
  -5  -6   5       89.55       87.12      4.61 o 
  -4  -6   5       92.20       91.56      7.67 o 
  -3  -6   5       23.52       25.40      2.52 o 
  -2  -6   5      366.34      355.44      5.91 o 
  -1  -6   5      177.17      191.52      4.60 o 
   0  -6   5      174.83      158.32      3.81 o 
   1  -6   5      354.18      357.84      5.89 o 
   2  -6   5       35.17       31.96      2.15 o 
   3  -6   5        0.80        1.75      1.14 o 
   4  -6   5      840.41      702.58      9.06 o 
   5  -6   5       23.89       20.49      1.72 o 
   6  -6   5       34.68       34.64      2.35 o 
   7  -6   5       51.04       55.53      4.04 o 
   8  -6   5        3.91        0.74      2.24 o 
   9  -6   5        8.91        9.06      3.23 o 
  -9  -5   5      172.02      147.66     13.99 o 
  -8  -5   5      191.71      188.56      7.13 o 
  -7  -5   5       18.04       15.74      2.79 o 
  -6  -5   5       11.09       11.54      2.32 o 
  -5  -5   5      103.58       94.66      6.18 o 
  -4  -5   5       37.63       37.07      3.50 o 
  -3  -5   5      150.99      156.78      4.36 o 
  -2  -5   5       97.48      100.37      3.02 o 
  -1  -5   5      137.44      140.55      3.26 o 
   0  -5   5      250.35      244.60      4.58 o 
   1  -5   5      136.01      138.21      3.72 o 
   2  -5   5       62.69       67.07      2.43 o 
   3  -5   5       43.66       33.67      1.86 o 
   4  -5   5      204.56      151.18      3.53 o 
   5  -5   5      302.57      274.41      4.83 o 
   6  -5   5       72.77       53.33      3.42 o 
   7  -5   5       23.27       20.57      2.30 o 
   8  -5   5       37.43       44.10      3.65 o 
   9  -5   5       39.42       44.03      5.23 o 
  10  -5   5        0.15        0.07      2.18 o 
  -9  -4   5      215.37      236.17     12.01 o 
  -8  -4   5      108.64      106.91      6.45 o 
  -7  -4   5       19.82       20.35      3.01 o 
  -6  -4   5        0.04        0.37      1.38 o 
  -5  -4   5        0.90        0.09      1.04 o 
  -4  -4   5       10.08        6.91      1.59 o 
  -3  -4   5       15.04       12.72      1.69 o 
  -2  -4   5       58.40       56.25      2.69 o 
  -1  -4   5       32.07       27.75      1.61 o 
   0  -4   5      249.36      235.56      3.99 o 
   1  -4   5        0.98        1.13      0.84 o 
   2  -4   5      123.62      119.17      2.95 o 
   3  -4   5       50.19       52.81      2.06 o 
   4  -4   5      157.57      144.54      3.19 o 
   5  -4   5       41.15       38.25      1.76 o 
   6  -4   5      516.69      438.73      7.01 o 
   7  -4   5        4.13        1.82      1.14 o 
   8  -4   5        0.07        0.14      1.02 o 
   9  -4   5       22.49       25.91      5.71 o 
  10  -4   5       39.17       44.86      5.22 o 
  11  -4   5        3.05        0.17      3.00 o 
  -9  -3   5       41.01       36.11      6.62 o 
  -8  -3   5      202.73      208.60      7.50 o 
  -7  -3   5       62.87       69.94      4.05 o 
  -6  -3   5      203.37      202.13      6.24 o 
  -5  -3   5       38.38       44.27      2.85 o 
  -4  -3   5      284.88      286.82      5.92 o 
  -3  -3   5      215.92      216.70      4.94 o 
  -2  -3   5       13.58        8.86      1.07 o 
  -1  -3   5      235.08      244.72      3.78 o 
   0  -3   5       66.09       63.86      1.99 o 
   1  -3   5       92.57       84.30      2.04 o 
   2  -3   5       17.90       28.77      1.61 o 
   3  -3   5       19.19       20.05      1.31 o 
   4  -3   5      132.76      122.26      2.69 o 
   5  -3   5        1.23        1.86      0.79 o 
   6  -3   5       22.74       11.82      1.26 o 
   7  -3   5      121.93      111.47      4.28 o 
   8  -3   5        4.11        3.42      1.53 o 
   9  -3   5       71.51       73.64      4.05 o 
  10  -3   5        1.91       10.18      2.76 o 
  11  -3   5        6.10        8.43      2.83 o 
  -9  -2   5        3.82        1.12      2.43 o 
  -8  -2   5       25.75       22.79      2.66 o 
  -7  -2   5      206.05      207.19      6.53 o 
  -6  -2   5        3.07        2.63      1.27 o 
  -5  -2   5       65.99       61.60      3.19 o 
  -4  -2   5       20.05       21.91      1.85 o 
  -3  -2   5       11.15       12.76      1.46 o 
  -2  -2   5       16.21       24.84      1.97 o 
  -1  -2   5      105.47      107.64      2.25 o 
   0  -2   5      244.34      262.01      3.57 o 
   1  -2   5        1.26        2.13      0.55 o 
   2  -2   5      577.58      548.18      6.94 o 
   3  -2   5       47.43       54.67      1.67 o 
   4  -2   5      296.54      305.85      4.02 o 
   5  -2   5       21.36       20.65      1.18 o 
   6  -2   5        7.35        5.78      1.16 o 
   7  -2   5       41.13       42.93      2.38 o 
   8  -2   5      232.46      206.77      5.81 o 
   9  -2   5        0.51       -0.32      0.98 o 
  10  -2   5        0.81        3.09      1.37 o 
  11  -2   5        0.87        0.71      1.59 o 
  12  -2   5        1.70       -0.48      2.03 o 
  -9  -1   5        3.16        0.78      2.64 o 
  -8  -1   5       55.70       58.42      4.44 o 
  -7  -1   5       13.80       13.37      2.23 o 
  -6  -1   5      535.75      527.39     10.83 o 
  -5  -1   5      158.09      151.67      4.59 o 
  -4  -1   5      548.55      529.35      8.35 o 
  -3  -1   5       99.97       99.15      2.79 o 
  -2  -1   5       60.99       59.34      1.95 o 
  -1  -1   5      583.42      600.77      6.35 o 
   0  -1   5       51.96       67.57      1.70 o 
   1  -1   5      450.40      462.50      4.52 o 
   2  -1   5      222.83      223.13      3.47 o 
   3  -1   5        0.78       -0.03      0.52 o 
   4  -1   5      103.26       96.91      2.83 o 
   5  -1   5      164.21      177.74      3.47 o 
   6  -1   5       34.11       34.50      1.91 o 
   7  -1   5      321.76      316.14      6.04 o 
   8  -1   5       79.31       68.04      3.15 o 
   9  -1   5       21.71       22.02      2.15 o 
  10  -1   5        0.88        0.22      1.09 o 
  11  -1   5        6.57        4.95      1.96 o 
  12  -1   5       24.55       22.33      3.64 o 
  -9   0   5        0.37        0.35      2.20 o 
  -8   0   5        0.50       -0.15      1.64 o 
  -7   0   5       10.13        8.22      1.82 o 
  -6   0   5      122.70      122.96      4.38 o 
  -5   0   5       56.71       54.61      2.89 o 
  -4   0   5        0.82        1.10      0.86 o 
  -3   0   5      148.28      148.34      2.87 o 
  -2   0   5       83.74       97.56      2.14 o 
  -1   0   5      641.02      651.73      6.31 o 
   0   0   5       81.52       54.69      1.45 o 
   1   0   5      315.81      342.55      3.50 o 
   2   0   5      380.46      394.94      4.34 o 
   3   0   5      297.88      295.70      4.21 o 
   4   0   5       12.07        7.76      0.76 o 
   5   0   5       60.32       72.29      1.79 o 
   6   0   5       13.53       15.05      0.91 o 
   7   0   5        5.39        5.40      0.69 o 
   8   0   5      253.09      245.73      4.74 o 
   9   0   5       83.48       83.65      3.71 o 
  10   0   5       59.57       57.69      3.40 o 
  11   0   5       13.21       14.70      2.21 o 
  12   0   5        2.49       -2.56      1.28 o 
  13   0   5       10.08       12.36      3.47 o 
  -8   1   5       52.54       52.50      4.44 o 
  -7   1   5       10.29        8.10      1.99 o 
  -6   1   5      106.12      100.86      4.59 o 
  -5   1   5      131.85      120.47      4.04 o 
  -4   1   5      251.66      244.14      5.65 o 
  -3   1   5      106.63      100.69      2.63 o 
  -2   1   5      914.63      906.51      8.30 o 
  -1   1   5      482.76      495.92      6.22 o 
   0   1   5     1706.82     1760.06     13.43 o 
   1   1   5     1586.43     1618.40     11.81 o 
   2   1   5      690.50      800.13      6.95 o 
   3   1   5     2152.56     2235.91     23.59 o 
   4   1   5      222.14      228.54      3.49 o 
   5   1   5       77.51       85.12      3.17 o 
   6   1   5       76.75       77.82      2.85 o 
   7   1   5       23.40       32.15      2.16 o 
   8   1   5       10.32        9.53      1.59 o 
   9   1   5       15.10       13.55      1.64 o 
  10   1   5       68.18       74.37      3.43 o 
  11   1   5        4.56        8.35      1.79 o 
  12   1   5        3.17        2.83      1.70 o 
  13   1   5        0.03        2.29      1.87 o 
  -8   2   5        7.64        3.35      2.14 o 
  -7   2   5        4.30        2.90      1.81 o 
  -6   2   5        4.96        3.57      1.48 o 
  -5   2   5        1.96        1.24      1.08 o 
  -4   2   5      110.76       99.02      4.14 o 
  -3   2   5       15.77       16.64      1.33 o 
  -2   2   5      632.30      620.01      6.79 o 
  -1   2   5      228.82      240.95      3.39 o 
   0   2   5        8.11        8.30      0.77 o 
   1   2   5      173.89      170.77      2.34 o 
   2   2   5      109.85      149.04      2.21 o 
   3   2   5     1649.69     1798.52     16.78 o 
   4   2   5      761.15      789.59      7.66 o 
   5   2   5       65.43       76.82      2.75 o 
   6   2   5       14.62        9.95      1.22 o 
   7   2   5      166.86      167.99      4.44 o 
   8   2   5        3.40        1.60      0.93 o 
   9   2   5        9.56       11.20      1.75 o 
  10   2   5       12.00       10.56      1.22 o 
  11   2   5        0.44        0.05      0.80 o 
  12   2   5       16.63       21.36      3.04 o 
  13   2   5        2.17        1.61      1.90 o 
  -8   3   5       12.72       16.85      2.94 o 
  -7   3   5        9.63        7.04      2.41 o 
  -6   3   5      118.66      113.21      4.96 o 
  -5   3   5       11.09       13.63      2.03 o 
  -4   3   5      258.48      252.98      5.43 o 
  -3   3   5      100.83      100.41      2.99 o 
  -2   3   5      198.73      199.37      3.47 o 
  -1   3   5      573.48      567.17      5.96 o 
   0   3   5      823.81      803.14      8.82 o 
   1   3   5      276.71      295.65      3.57 o 
   2   3   5      110.60      105.45      1.83 o 
   3   3   5      686.75      700.02      7.88 o 
   4   3   5      311.88      377.30      5.25 o 
   5   3   5     2886.23     3099.83     30.19 o 
   6   3   5      316.84      316.88      5.06 o 
   7   3   5       31.29       29.45      2.04 o 
   8   3   5      204.31      190.09      5.40 o 
   9   3   5       54.83       54.17      2.88 o 
  10   3   5        1.01        2.26      1.88 o 
  11   3   5        0.50        0.54      0.79 o 
  12   3   5       17.30       21.07      2.29 o 
  13   3   5        0.00       -3.00      1.50 o 
  -7   4   5       34.04       31.66      4.74 o 
  -6   4   5       29.94       28.72      5.71 o 
  -5   4   5       51.83       44.60      6.30 o 
  -4   4   5       95.47       88.21      3.34 o 
  -3   4   5       45.76       36.67      2.42 o 
  -2   4   5        3.86        7.00      1.22 o 
  -1   4   5       42.99       49.10      1.80 o 
   0   4   5      533.26      518.86      5.54 o 
   1   4   5       89.65       82.50      1.44 o 
   2   4   5      213.26      219.79      3.48 o 
   3   4   5       86.86       87.66      1.47 o 
   4   4   5        4.58        3.67      0.69 o 
   5   4   5      741.19      815.93      7.95 o 
   6   4   5        2.92        1.82      2.29 o 
   7   4   5       28.20       24.93      1.96 o 
   8   4   5       66.48       62.20      2.87 o 
   9   4   5       36.37       46.45      2.95 o 
  10   4   5       34.54       26.92      2.32 o 
  11   4   5        6.59        6.87      3.66 o 
  12   4   5        0.25       -0.64      1.32 o 
  -7   5   5        2.73        2.68      3.35 o 
  -6   5   5      122.03      124.23     10.39 o 
  -5   5   5       96.43       91.53      5.38 o 
  -4   5   5      251.80      241.66      6.07 o 
  -3   5   5        0.06        0.26      1.00 o 
  -2   5   5      122.92      109.68      3.60 o 
  -1   5   5      150.28      139.42      3.04 o 
   0   5   5       22.12       18.02      1.28 o 
   1   5   5      151.36      137.68      2.23 o 
   2   5   5      175.58      169.36      3.81 o 
   3   5   5      142.84      140.29      2.88 o 
   4   5   5      393.68      399.47      6.84 o 
   5   5   5        4.69        4.63      0.70 o 
   6   5   5      203.98      206.79      3.51 o 
   7   5   5     1113.40     1114.53     16.92 o 
   8   5   5       26.78       29.02      1.90 o 
   9   5   5       52.82       56.57      2.61 o 
  10   5   5       13.61       16.82      4.59 o 
  11   5   5       10.34        7.88      3.54 o 
  12   5   5       79.99      110.59      4.79 o 
  13   5   5       20.26       22.08      3.18 o 
  -6   6   5        3.72        6.19      4.09 o 
  -5   6   5        4.83       16.35      4.81 o 
  -4   6   5        0.26        0.87      1.56 o 
  -3   6   5       89.54       83.18      4.52 o 
  -2   6   5        4.43        0.47      1.24 o 
  -1   6   5      166.19      133.50      3.37 o 
   0   6   5        9.83       12.48      1.27 o 
   1   6   5       19.15       17.52      1.65 o 
   2   6   5      523.61      524.00      7.84 o 
   3   6   5        0.30        0.19      0.80 o 
   4   6   5       10.98       10.31      1.16 o 
   5   6   5        3.21        2.87      1.33 o 
   6   6   5        4.47        4.05      1.10 o 
   7   6   5      447.01      473.51     10.41 o 
   8   6   5      131.72      126.03      3.61 o 
   9   6   5        0.21        0.90      0.78 o 
  10   6   5       17.05       20.77      1.91 o 
  11   6   5       51.55       51.51      8.64 o 
  12   6   5        1.46        1.62      1.47 o 
  13   6   5       12.19       14.03      2.61 o 
  -6   7   5      119.13      130.59     11.03 o 
  -5   7   5       53.12       40.29      7.46 o 
  -4   7   5       87.70       74.93      9.44 o 
  -3   7   5      144.98      126.08      6.28 o 
  -2   7   5      244.77      236.28      6.48 o 
  -1   7   5       16.87       22.88      3.52 o 
   0   7   5      354.34      343.33      6.53 o 
   1   7   5       66.74       68.87      2.85 o 
   2   7   5      176.55      163.66      5.01 o 
   3   7   5      261.63      252.23      5.80 o 
   4   7   5       61.83       60.95      1.99 o 
   5   7   5       54.60       60.54      4.84 o 
   6   7   5        9.54        7.71      1.80 o 
   7   7   5       48.07       46.04      3.42 o 
   8   7   5       22.01       24.84      2.36 o 
   9   7   5      253.61      257.59      8.15 o 
  10   7   5        1.86        2.41      1.20 o 
  11   7   5        0.15        2.88      1.50 o 
  13   7   5        2.48       11.34      2.45 o 
  -5   8   5       55.95       41.44      7.78 o 
  -4   8   5        9.49       15.67      5.55 o 
  -3   8   5       10.13        6.94      2.41 o 
  -2   8   5       21.88       20.86      5.00 o 
  -1   8   5       49.70       49.46      4.13 o 
   0   8   5       61.26       57.81      2.85 o 
   1   8   5      337.47      289.42      6.55 o 
   2   8   5       99.14       96.24      3.83 o 
   3   8   5       65.78       66.77      3.14 o 
   4   8   5       21.45       24.32      3.83 o 
   5   8   5       16.19       18.08      2.92 o 
   6   8   5      162.19      147.60      6.57 o 
   7   8   5       20.02       20.59      2.60 o 
   8   8   5       96.73       98.72      4.80 o 
   9   8   5       81.08       80.34      4.88 o 
  10   8   5        2.45        5.41      1.95 o 
  11   8   5        4.13        4.80      2.00 o 
  12   8   5        1.50        2.36      1.99 o 
  13   8   5       19.97       29.82      4.37 o 
  -4   9   5       10.47       12.38      5.77 o 
  -3   9   5      118.54      117.50      8.11 o 
  -2   9   5      323.35      324.11     10.40 o 
  -1   9   5      427.30      397.04     19.57 o 
   0   9   5      209.52      196.74      7.28 o 
   1   9   5       22.19       36.75      5.12 o 
   2   9   5      129.93      130.92      5.65 o 
   3   9   5      245.64      245.74      7.63 o 
   4   9   5      229.65      204.96      6.40 o 
   5   9   5       18.35       18.26      2.95 o 
   6   9   5      103.38      101.04     19.91 o 
   7   9   5       35.64       36.54      3.97 o 
   8   9   5      104.73      100.19     10.51 o 
   9   9   5        0.02        0.59      1.44 o 
  10   9   5        3.12        3.63      1.90 o 
  11   9   5        8.59        8.82      2.91 o 
  12   9   5        7.80        5.10      2.64 o 
  -3  10   5       23.53       23.43      7.81 o 
  -2  10   5       24.48       27.07      5.42 o 
  -1  10   5        3.21        4.28      2.60 o 
   0  10   5       56.14       60.85      8.19 o 
   1  10   5       53.78       50.64      5.17 o 
   2  10   5        0.07        1.63      1.55 o 
   3  10   5      265.27      237.66     15.64 o 
   4  10   5      101.72       90.42      6.15 o 
   5  10   5       21.68       21.39      5.26 o 
   6  10   5       22.50       26.02      3.80 o 
   7  10   5        7.66        4.72      2.41 o 
   8  10   5        1.91        1.09      3.25 o 
   9  10   5       17.34       17.56      3.89 o 
  10  10   5        0.20        0.04      1.90 o 
  11  10   5        0.62       -0.60      2.00 o 
  12  10   5       17.45       17.83      4.30 o 
  -2  11   5        0.04       -3.46      7.21 o 
  -1  11   5      267.24      262.64     12.23 o 
   0  11   5       27.78       36.02      6.98 o 
   1  11   5      130.29      144.36     11.36 o 
   2  11   5       68.69       94.07     13.88 o 
   3  11   5       15.55       20.40      4.02 o 
   4  11   5      273.97      239.42      7.94 o 
   5  11   5      172.50      174.13      8.15 o 
   6  11   5      104.26      123.65     12.54 o 
   7  11   5        8.36        9.83      3.64 o 
   8  11   5       33.52       34.18      5.68 o 
   9  11   5       10.30        7.91      3.44 o 
  10  11   5        5.25        4.22      2.67 o 
  11  11   5        3.33        1.33      2.48 o 
   0  12   5       46.34       50.80      8.62 o 
   2  12   5        0.33        7.58      3.75 o 
   3  12   5        4.64        1.73      2.44 o 
   4  12   5        7.86       10.09      2.85 o 
   5  12   5      109.63      116.28      5.54 o 
   6  12   5      130.79      116.77     10.14 o 
   7  12   5       12.68        8.89      3.94 o 
   8  12   5       23.79       29.33      5.97 o 
   9  12   5        0.20        1.96      2.62 o 
  10  12   5       10.55       10.25      4.06 o 
   1  13   5      125.10      180.92     13.27 o 
   2  13   5       23.92       15.65      5.10 o 
   3  13   5      118.60      124.44     10.39 o 
   4  13   5        8.98        4.19      2.75 o 
   5  13   5        0.03        1.71      1.96 o 
   6  13   5       29.79       26.96      6.50 o 
   7  13   5       73.43       80.76      9.54 o 
   8  13   5       22.56       24.22      5.94 o 
   9  13   5        6.72       11.06      4.56 o 
  -3 -11   6        0.48        5.24      3.63 o 
  -2 -11   6       19.26       24.97      4.18 o 
  -1 -11   6       30.98       40.29      5.03 o 
   0 -11   6        0.70        0.15      2.42 o 
   1 -11   6       42.44       59.55      9.40 o 
   2 -11   6        5.13        6.47      3.65 o 
  -5 -10   6      245.98      273.62     20.85 o 
  -4 -10   6        2.58        1.56      2.93 o 
  -3 -10   6       13.57       18.77     10.99 o 
  -2 -10   6        9.63       12.21      3.30 o 
  -1 -10   6       13.59       14.28      3.55 o 
   0 -10   6       24.17       30.03      4.30 o 
   1 -10   6       72.21       76.65      7.37 o 
   2 -10   6      100.61      118.08      8.32 o 
   3 -10   6      165.68      184.55     14.04 o 
   4 -10   6       19.01       25.11      4.94 o 
  -6  -9   6       74.07       72.92     21.62 o 
  -5  -9   6      236.59      256.66     11.87 o 
  -4  -9   6      230.32      261.56     14.77 o 
  -3  -9   6        5.08        2.27      2.82 o 
  -2  -9   6       28.11       33.87      4.29 o 
  -1  -9   6        2.25        2.77      2.37 o 
   0  -9   6        3.55        6.90      3.89 o 
   1  -9   6        0.14       -2.96      2.71 o 
   2  -9   6        3.70        1.21      2.72 o 
   3  -9   6        0.58       -2.13      2.44 o 
   4  -9   6        3.37        5.47      3.36 o 
   5  -9   6       30.91       31.78      3.93 o 
   6  -9   6       54.80       66.57      4.74 o 
  -7  -8   6        1.49        0.89      2.55 o 
  -6  -8   6       56.93       72.86     10.84 o 
  -5  -8   6      118.65      114.63      8.03 o 
  -4  -8   6       96.44      109.57      7.87 o 
  -3  -8   6      465.14      471.17     13.14 o 
  -2  -8   6        0.03        0.45      1.88 o 
  -1  -8   6       15.07        9.24      2.58 o 
   0  -8   6        6.25        4.45      1.72 o 
   1  -8   6       32.22       30.86      2.83 o 
   2  -8   6       17.12       27.44      4.07 o 
   3  -8   6       99.39       94.92      7.98 o 
   4  -8   6      102.16      105.90      4.07 o 
   5  -8   6       33.75       39.65      3.11 o 
   6  -8   6       29.20       35.96      3.44 o 
   7  -8   6       61.76       66.77      6.99 o 
  -7  -7   6       14.80       11.34      3.56 o 
  -6  -7   6       40.25       47.81      5.74 o 
  -5  -7   6        3.57        2.07      2.50 o 
  -4  -7   6       23.11       30.99      4.13 o 
  -3  -7   6      206.31      203.99      7.38 o 
  -2  -7   6      622.97      602.12     13.08 o 
  -1  -7   6      318.30      308.28      7.20 o 
   0  -7   6      177.40      189.11      6.21 o 
   1  -7   6        9.53        7.60      1.47 o 
   2  -7   6       24.40       17.89      2.18 o 
   3  -7   6       49.03       40.00      2.56 o 
   4  -7   6        0.70        0.07      1.00 o 
   5  -7   6        3.87        1.10      1.15 o 
   6  -7   6       13.02        6.01      1.56 o 
   7  -7   6        6.40        6.51      3.09 o 
   8  -7   6        1.25        2.06      2.73 o 
  -8  -6   6       20.85       25.27      4.62 o 
  -7  -6   6       12.67        6.65      3.10 o 
  -6  -6   6       13.10       13.85      3.58 o 
  -5  -6   6        1.55        2.49      2.10 o 
  -4  -6   6       51.58       44.79      4.55 o 
  -3  -6   6       18.05       13.95      3.35 o 
  -2  -6   6      482.38      482.86     11.13 o 
  -1  -6   6      187.95      185.37      4.99 o 
   0  -6   6       37.67       37.98      2.26 o 
   1  -6   6       48.24       48.47      2.51 o 
   2  -6   6        0.50        1.37      1.05 o 
   3  -6   6      270.73      243.63      5.32 o 
   4  -6   6       23.86       14.90      1.61 o 
   5  -6   6      221.43      205.99      5.42 o 
   6  -6   6        2.96        3.84      1.16 o 
   7  -6   6       20.99       31.18      3.28 o 
   8  -6   6        5.68        7.14      4.51 o 
   9  -6   6        2.88        3.75      2.95 o 
  -8  -5   6        8.57        7.75      2.61 o 
  -7  -5   6        4.77        1.38      1.91 o 
  -6  -5   6        8.20        7.67      2.48 o 
  -5  -5   6       23.87       24.64      3.57 o 
  -4  -5   6        6.81        6.38      1.95 o 
  -3  -5   6        1.49        1.85      1.47 o 
  -2  -5   6        2.90        4.44      1.60 o 
  -1  -5   6        0.74       -0.18      1.19 o 
   0  -5   6      455.07      459.55      7.00 o 
   1  -5   6       34.54       29.33      2.17 o 
   2  -5   6       86.01       88.31      3.17 o 
   3  -5   6        0.11        0.28      0.95 o 
   4  -5   6        5.19        3.69      1.05 o 
   5  -5   6      237.48      211.09      4.28 o 
   6  -5   6       87.43       82.20      3.25 o 
   7  -5   6       73.11       60.07      3.19 o 
   8  -5   6        5.13        2.64      2.25 o 
   9  -5   6       22.79       30.80      4.72 o 
  10  -5   6        1.29        2.39      2.64 o 
  -8  -4   6      243.85      248.10      8.84 o 
  -7  -4   6      131.45      131.29      6.50 o 
  -6  -4   6       42.69       52.21      4.59 o 
  -5  -4   6        0.03        0.64      1.10 o 
  -4  -4   6       24.58       27.40      2.60 o 
  -3  -4   6        1.43        1.97      1.17 o 
  -2  -4   6      254.99      238.82      5.53 o 
  -1  -4   6       10.14       10.71      1.33 o 
   0  -4   6      668.31      643.19     10.13 o 
   1  -4   6      269.72      263.60      4.82 o 
   2  -4   6       63.27       64.24      2.62 o 
   3  -4   6       42.32       40.55      2.12 o 
   4  -4   6        7.91        7.36      1.16 o 
   5  -4   6      178.61      171.24      3.66 o 
   6  -4   6      117.20       88.45      3.09 o 
   7  -4   6      298.62      269.56      6.47 o 
   8  -4   6        1.98        0.89      1.09 o 
   9  -4   6        1.99        2.59      1.87 o 
  10  -4   6        0.49        1.06      2.08 o 
  11  -4   6       39.18       37.64      5.29 o 
  -8  -3   6       72.95       66.20      5.06 o 
  -7  -3   6       76.66       70.13      5.21 o 
  -6  -3   6      278.84      270.14      7.75 o 
  -5  -3   6       68.42       79.85      7.10 o 
  -4  -3   6        0.12        0.43      1.05 o 
  -3  -3   6        0.01        0.78      1.07 o 
  -2  -3   6       21.50       22.51      2.29 o 
  -1  -3   6       60.09       62.65      2.13 o 
   0  -3   6       40.49       39.03      1.65 o 
   1  -3   6        1.04        0.31      0.74 o 
   2  -3   6      150.23      155.92      3.43 o 
   3  -3   6      724.33      724.54      9.11 o 
   4  -3   6       26.53       27.47      1.53 o 
   5  -3   6        7.92        9.06      1.27 o 
   6  -3   6        6.58        3.89      1.00 o 
   7  -3   6        8.38        9.37      1.66 o 
   8  -3   6       81.68       74.71      3.87 o 
   9  -3   6       73.25       48.99      8.46 o 
  10  -3   6       17.20       18.63      3.48 o 
  11  -3   6       23.56       28.25      4.28 o 
  -8  -2   6        4.30        2.32      2.12 o 
  -7  -2   6       81.78       79.91      6.12 o 
  -6  -2   6      604.40      590.82     12.13 o 
  -5  -2   6       12.20       10.71      2.38 o 
  -4  -2   6       13.79       12.57      1.63 o 
  -3  -2   6        5.71        5.09      1.13 o 
  -2  -2   6      165.89      149.02      3.15 o 
  -1  -2   6       32.51       33.56      1.48 o 
   0  -2   6      365.25      357.34      4.62 o 
   1  -2   6      289.66      282.72      3.77 o 
   2  -2   6     1187.47     1161.37     11.89 o 
   3  -2   6      135.78      128.43      3.02 o 
   4  -2   6      161.80      162.52      2.76 o 
   5  -2   6       10.22       10.60      1.11 o 
   6  -2   6      336.53      352.34      6.76 o 
   7  -2   6      478.89      464.36      8.30 o 
   8  -2   6       18.22        9.48      1.71 o 
   9  -2   6      592.75      587.14     13.91 o 
  10  -2   6       10.79        6.74      2.50 o 
  11  -2   6       40.78       46.25      4.80 o 
  12  -2   6        7.80        8.09      2.70 o 
  -8  -1   6        6.48        6.00      2.39 o 
  -7  -1   6      285.38      272.19      9.26 o 
  -6  -1   6       94.12       97.01      4.79 o 
  -5  -1   6       22.52       17.36      2.06 o 
  -4  -1   6      699.32      688.33      9.28 o 
  -3  -1   6       23.95       25.18      1.90 o 
  -2  -1   6      131.29      129.26      2.88 o 
  -1  -1   6      212.72      216.68      3.61 o 
   0  -1   6       35.43       31.73      1.62 o 
   1  -1   6        5.54        6.72      0.65 o 
   2  -1   6      518.61      532.21      6.57 o 
   3  -1   6       42.31       46.83      1.88 o 
   4  -1   6       77.12       80.45      1.91 o 
   5  -1   6      120.60      124.44      3.29 o 
   6  -1   6        1.22        1.17      0.71 o 
   7  -1   6       58.05       53.48      2.55 o 
   8  -1   6      203.43      189.28      4.81 o 
   9  -1   6       23.11       26.69      2.35 o 
  10  -1   6       61.35       56.43      3.83 o 
  11  -1   6      114.77       97.54      5.92 o 
  12  -1   6        3.02        0.41      1.45 o 
  -8   0   6        0.45        0.15      2.38 o 
  -7   0   6        0.23        0.48      1.70 o 
  -6   0   6        3.34        2.18      1.26 o 
  -5   0   6      112.49      115.41      4.59 o 
  -4   0   6      968.14      951.32     12.31 o 
  -3   0   6       58.41       58.69      2.51 o 
  -2   0   6        6.06        6.88      0.97 o 
  -1   0   6       16.05       21.45      1.35 o 
   0   0   6        0.60       -0.79      0.49 o 
   1   0   6        0.04        0.22      0.40 o 
   2   0   6      456.86      432.24      5.04 o 
   3   0   6      116.49      116.72      1.92 o 
   4   0   6      298.04      281.32      5.33 o 
   5   0   6      486.03      474.63      7.32 o 
   6   0   6      323.27      322.92      4.76 o 
   7   0   6      252.00      248.21      4.75 o 
   8   0   6      190.98      190.18      4.23 o 
   9   0   6        2.38        3.59      1.01 o 
  10   0   6        2.38        5.44      1.40 o 
  11   0   6      391.18      403.73     10.26 o 
  12   0   6        0.26        4.45      1.97 o 
  13   0   6       25.58       26.80      3.83 o 
  -8   1   6       56.11       52.43      5.60 o 
  -7   1   6       31.58       33.94      5.62 o 
  -6   1   6       11.94       11.83      2.15 o 
  -5   1   6      315.03      315.50      7.09 o 
  -4   1   6      412.00      396.40      7.12 o 
  -3   1   6      382.16      378.04      6.21 o 
  -2   1   6     1377.60     1356.27     11.69 o 
  -1   1   6      182.35      179.10      3.16 o 
   0   1   6      131.44      132.13      2.70 o 
   1   1   6       66.95       57.06      1.71 o 
   2   1   6      161.62      168.94      2.65 o 
   3   1   6       58.32       70.00      1.37 o 
   4   1   6      946.14      979.90     12.25 o 
   5   1   6       10.26       11.64      1.08 o 
   6   1   6       73.53       77.02      1.82 o 
   7   1   6      357.75      365.21      7.17 o 
   8   1   6       31.08       33.74      2.47 o 
   9   1   6       25.05       21.12      1.42 o 
  10   1   6        8.71        7.28      2.00 o 
  11   1   6       49.00       53.48      3.04 o 
  12   1   6        4.88        4.03      1.64 o 
  13   1   6       96.75       98.07      5.80 o 
  -7   2   6       22.76       23.40      4.41 o 
  -6   2   6        3.18       -0.76      1.94 o 
  -5   2   6       16.88       16.45      2.43 o 
  -4   2   6        4.54        3.57      1.21 o 
  -3   2   6       17.54       21.01      1.84 o 
  -2   2   6      970.53      967.48      9.71 o 
  -1   2   6      268.28      270.75      3.89 o 
   0   2   6       41.05       45.37      1.54 o 
   1   2   6       24.74       24.91      1.33 o 
   2   2   6        0.03        0.87      0.53 o 
   3   2   6      164.46      162.61      2.10 o 
   4   2   6       36.89       52.13      2.23 o 
   5   2   6      186.62      197.92      3.39 o 
   6   2   6       39.86       33.02      2.45 o 
   7   2   6       43.70       50.00      2.65 o 
   8   2   6       80.58       76.22      3.27 o 
   9   2   6        7.70        5.96      1.39 o 
  10   2   6       56.44       55.58      4.16 o 
  11   2   6       25.79       28.93      2.15 o 
  12   2   6       26.32       24.27      2.55 o 
  13   2   6      116.44      127.06      7.16 o 
  -7   3   6       62.36       63.77      6.34 o 
  -6   3   6       44.82       43.69     17.40 o 
  -5   3   6       33.44       25.52      3.34 o 
  -4   3   6        2.08        3.20      1.30 o 
  -3   3   6      376.50      361.29      7.20 o 
  -2   3   6      302.54      281.08      5.46 o 
  -1   3   6      773.91      754.91      8.46 o 
   0   3   6      202.09      200.76      3.73 o 
   1   3   6       78.20       69.93      2.14 o 
   2   3   6      435.48      438.19      5.33 o 
   3   3   6      466.07      480.37      4.52 o 
   4   3   6      104.67      112.47      2.89 o 
   5   3   6       33.52       45.83      1.58 o 
   6   3   6      358.23      362.95      6.93 o 
   7   3   6       88.19       79.61      2.88 o 
   8   3   6      108.23      118.25      3.79 o 
   9   3   6       20.60       16.94      2.14 o 
  10   3   6        1.84        2.36      1.27 o 
  11   3   6        3.80        3.54      2.35 o 
  12   3   6        0.09       -0.36      0.92 o 
  13   3   6       19.18       17.48      2.77 o 
  -7   4   6       18.38       12.93      3.95 o 
  -6   4   6       25.68       32.40      4.67 o 
  -5   4   6        4.01        7.32      6.54 o 
  -4   4   6       35.96       34.66      2.69 o 
  -3   4   6       27.64       31.31      2.47 o 
  -2   4   6       37.54       31.95      2.29 o 
  -1   4   6       24.77       24.80      1.65 o 
   0   4   6      892.39      822.20     19.88 o 
   1   4   6       46.37       45.68      1.84 o 
   2   4   6       56.43       53.81      2.31 o 
   3   4   6       15.34       15.94      0.84 o 
   4   4   6        0.03        0.95      0.69 o 
   5   4   6        1.77       -0.31      0.53 o 
   6   4   6        4.23        3.87      0.61 o 
   7   4   6      480.26      498.82      8.63 o 
   8   4   6       16.25       17.52      1.73 o 
   9   4   6      166.51      166.17      4.94 o 
  10   4   6       84.11       78.96      4.46 o 
  11   4   6       31.73       25.79      5.10 o 
  13   4   6        9.60       10.78      2.00 o 
  -6   5   6       76.92       98.77      9.81 o 
  -5   5   6       38.24       36.52      6.72 o 
  -4   5   6       12.32       14.35      2.34 o 
  -3   5   6       25.00       29.48      2.82 o 
  -2   5   6       79.94       81.57      3.76 o 
  -1   5   6      196.34      195.30      4.46 o 
   0   5   6      116.37      103.67      5.02 o 
   1   5   6     2033.30     1980.31     19.79 o 
   2   5   6       28.85       35.95      2.09 o 
   3   5   6      623.81      602.15      8.36 o 
   4   5   6      193.84      198.36      3.16 o 
   5   5   6       15.81       16.11      1.58 o 
   6   5   6      208.74      208.59      3.90 o 
   7   5   6       47.38       53.07      1.89 o 
   8   5   6      258.33      278.68      7.49 o 
   9   5   6        9.69        6.39      1.59 o 
  10   5   6       20.21       23.75      3.32 o 
  13   5   6       32.31       58.45      3.57 o 
  -6   6   6       44.62       68.04      8.94 o 
  -4   6   6       20.98       18.89      3.93 o 
  -3   6   6       10.45        4.09      3.12 o 
  -2   6   6       28.60       39.69      4.00 o 
  -1   6   6        9.51       13.65      2.52 o 
   0   6   6      157.12      153.08      4.22 o 
   1   6   6       21.79       20.18      2.75 o 
   2   6   6      407.37      392.36      6.84 o 
   3   6   6        0.77        1.97      1.09 o 
   4   6   6      129.12      130.94      4.77 o 
   5   6   6      184.99      166.32      3.16 o 
   6   6   6      107.14      105.34      3.47 o 
   7   6   6       42.11       36.53      2.08 o 
   8   6   6        3.00        1.65      1.44 o 
   9   6   6      370.38      369.79     11.25 o 
  10   6   6        0.23        0.90      3.63 o 
  11   6   6       36.38       34.58      5.16 o 
  -5   7   6       52.35       63.27      9.07 o 
  -4   7   6      123.81      134.64      8.33 o 
  -3   7   6      117.25      102.65      7.19 o 
  -2   7   6       35.01       38.82      4.96 o 
  -1   7   6      183.77      176.77      7.04 o 
   0   7   6       71.99       79.26      3.34 o 
   1   7   6       80.01       82.38      3.42 o 
   2   7   6      136.13      144.33      6.62 o 
   3   7   6      491.54      475.40      7.70 o 
   4   7   6        0.42        0.75      0.87 o 
   5   7   6      641.04      624.90     10.17 o 
   6   7   6      234.95      244.69      5.67 o 
   7   7   6      511.30      481.43     13.27 o 
   8   7   6      102.70       98.76      3.94 o 
   9   7   6       25.76       26.44      2.22 o 
  10   7   6      210.28      216.32      8.92 o 
  11   7   6        0.07        2.12      2.69 o 
  12   7   6       47.96       58.57      4.14 o 
  13   7   6        7.35       12.40      2.13 o 
  -4   8   6       13.09        0.86      2.90 o 
  -3   8   6        1.67        7.33      5.11 o 
  -2   8   6       14.81       12.33      5.72 o 
  -1   8   6       14.81       14.65      2.52 o 
   0   8   6        6.74       12.72      5.48 o 
   1   8   6        0.14       -0.22      1.07 o 
   2   8   6       55.80       48.34      2.86 o 
   3   8   6        8.78        7.07      1.49 o 
   4   8   6      102.04       93.53      3.41 o 
   5   8   6      152.00      157.32     20.11 o 
   6   8   6      145.16      141.76      6.83 o 
   7   8   6        0.01       -1.38      3.44 o 
   8   8   6        8.22        6.29      2.25 o 
   9   8   6       39.90       36.53      5.83 o 
  10   8   6      152.93      144.53      5.80 o 
  11   8   6      197.42      211.87      7.26 o 
  12   8   6       23.68       23.69      3.41 o 
  13   8   6       17.58       27.64      3.87 o 
  -3   9   6      287.06      322.91     13.82 o 
  -2   9   6       84.39       91.08      7.47 o 
  -1   9   6        1.93        3.47      1.94 o 
   0   9   6       24.47       24.04      5.17 o 
   1   9   6      119.33      108.96      7.99 o 
   2   9   6       53.85       61.31      5.46 o 
   3   9   6       16.15       19.72      2.86 o 
   4   9   6      120.71      118.47      4.79 o 
   5   9   6      106.74      113.86      6.63 o 
   6   9   6       32.82       38.11      9.93 o 
   7   9   6      396.43      393.30     21.21 o 
   8   9   6       52.22       47.73      4.13 o 
   9   9   6       11.86        9.15      6.38 o 
  10   9   6       17.61       20.05      3.60 o 
  11   9   6        3.76        2.07      2.24 o 
  12   9   6      166.68      172.79      9.15 o 
  -2  10   6       33.04       28.87      5.27 o 
  -1  10   6        0.15        0.27      2.26 o 
   0  10   6        6.64       28.04      5.60 o 
   1  10   6       54.48       92.17      8.49 o 
   2  10   6       18.84       29.35      5.87 o 
   3  10   6       14.71       16.03      2.57 o 
   4  10   6       45.49       49.92      3.64 o 
   5  10   6        2.85        0.08      1.91 o 
   6  10   6       55.60       48.54      6.13 o 
   7  10   6        9.49       10.55      2.87 o 
   8  10   6       26.06       25.04      4.62 o 
   9  10   6       30.78       34.90      4.91 o 
  10  10   6       17.87       15.76      3.72 o 
  11  10   6        0.12       -0.49      1.85 o 
  12  10   6       92.25       91.01      7.44 o 
  -1  11   6      192.29      221.84     12.50 o 
   0  11   6        9.37       13.24      4.80 o 
   1  11   6       72.98      122.86     10.32 o 
   2  11   6      110.18       80.47      7.56 o 
   3  11   6      154.86      142.64     16.79 o 
   4  11   6        0.14        0.68      1.80 o 
   5  11   6        4.80        1.32      1.27 o 
   6  11   6      184.13      158.43     11.16 o 
   7  11   6       20.26       20.15      4.93 o 
   8  11   6       11.69        9.03      3.51 o 
   9  11   6       58.76       58.48      6.85 o 
  10  11   6        9.47        8.77      3.19 o 
  11  11   6       38.44       26.37      5.07 o 
   0  12   6       16.67        9.14      5.00 o 
   1  12   6       32.61       37.34      7.04 o 
   2  12   6       10.46       22.91      5.37 o 
   3  12   6        0.28        2.21      2.38 o 
   4  12   6       22.29       19.52      3.50 o 
   5  12   6        0.07       -0.40      1.38 o 
   6  12   6       43.98       54.13      7.79 o 
   7  12   6        7.89        5.56      3.41 o 
   8  12   6       14.04       16.53      5.02 o 
   9  12   6       41.29       35.46      6.36 o 
  10  12   6       34.90       35.83      6.13 o 
   2  13   6       11.10        4.84      4.13 o 
   3  13   6       32.93       39.33      7.01 o 
   4  13   6       97.25       91.43      6.38 o 
   5  13   6       80.34       74.38      4.26 o 
   6  13   6        0.02       -0.97      2.64 o 
   7  13   6       24.25       21.70      5.84 o 
   8  13   6       75.05       61.58      8.44 o 
   9  13   6        0.52       -1.04      2.90 o 
  -3 -10   7       46.77       47.86      5.45 o 
  -2 -10   7       65.41       71.04      6.22 o 
  -1 -10   7       13.02       20.01      7.67 o 
   0 -10   7       69.67       84.80      6.64 o 
   1 -10   7        3.97       11.25      4.21 o 
   2 -10   7       67.84       71.72      9.80 o 
   3 -10   7       75.19       93.20      9.81 o 
  -4  -9   7      118.67      109.36      8.60 o 
  -3  -9   7       19.56       17.51      3.60 o 
  -2  -9   7       27.00       21.86      5.31 o 
  -1  -9   7        0.15       -1.58      2.15 o 
   0  -9   7        0.00        2.60      3.92 o 
   1  -9   7        1.10        1.30      2.98 o 
   2  -9   7        1.38       -1.22      2.64 o 
   3  -9   7        9.66       13.59      3.87 o 
   4  -9   7       66.00       89.99      7.20 o 
   5  -9   7        3.08        3.92      2.32 o 
  -5  -8   7       33.72       49.97     16.16 o 
  -4  -8   7       31.56       36.37      7.67 o 
  -3  -8   7       24.27       22.73      3.77 o 
  -2  -8   7      390.81      390.83     12.16 o 
  -1  -8   7        3.12        4.49      2.51 o 
   0  -8   7        1.93        3.22      2.29 o 
   1  -8   7       46.35       52.05     12.39 o 
   2  -8   7        3.30        2.98      2.50 o 
   3  -8   7       14.14       18.73      4.17 o 
   4  -8   7       88.28       83.98      4.91 o 
   5  -8   7       29.52       28.66      3.15 o 
   6  -8   7      284.62      305.71      8.54 o 
   7  -8   7        9.83       11.35      4.21 o 
  -6  -7   7        0.22        5.01      2.91 o 
  -5  -7   7        0.32        0.83      2.56 o 
  -4  -7   7       54.67       71.49      7.05 o 
  -3  -7   7      107.73      103.71      6.23 o 
  -2  -7   7      307.64      302.01     14.50 o 
  -1  -7   7      128.55      131.41      8.11 o 
   0  -7   7        4.75        4.62      1.80 o 
   1  -7   7       41.28       44.10      3.55 o 
   2  -7   7        9.86        3.62      1.86 o 
   3  -7   7        0.93        0.70      1.44 o 
   4  -7   7       14.49       16.21      2.27 o 
   5  -7   7       12.16       10.79      1.85 o 
   6  -7   7        1.49        2.21      1.57 o 
   7  -7   7        0.53       -1.31      2.20 o 
   8  -7   7      111.11      130.50     12.47 o 
  -6  -6   7       32.19       38.27     10.60 o 
  -5  -6   7       25.07       20.95      4.26 o 
  -4  -6   7       28.26       33.23      4.75 o 
  -3  -6   7       99.82       95.94      5.34 o 
  -2  -6   7       82.24       80.35      4.97 o 
  -1  -6   7       11.39       10.51      2.08 o 
   0  -6   7      839.90      854.02     12.04 o 
   1  -6   7       11.04        5.84      1.52 o 
   2  -6   7       41.68       44.32      2.67 o 
   3  -6   7       10.68       10.72      1.63 o 
   4  -6   7        9.70        5.45      1.63 o 
   5  -6   7        0.24       -0.56      1.00 o 
   6  -6   7       71.93       68.92      4.84 o 
   7  -6   7       11.66       13.78      3.48 o 
   8  -6   7      121.52      129.07      8.34 o 
   9  -6   7        6.22        5.58      3.17 o 
  -7  -5   7        8.56       13.03      4.14 o 
  -6  -5   7        4.96        3.53      2.68 o 
  -5  -5   7        0.79       -1.27      1.82 o 
  -4  -5   7        6.82        7.11      2.66 o 
  -3  -5   7       10.98        5.43      2.16 o 
  -2  -5   7       96.28      103.37      4.50 o 
  -1  -5   7      195.23      194.09      5.02 o 
   0  -5   7     1801.85     1767.32     19.95 o 
   1  -5   7       13.82       10.64      1.46 o 
   2  -5   7      214.00      200.07      4.84 o 
   3  -5   7       54.67       53.49      2.68 o 
   4  -5   7        0.08        0.49      1.08 o 
   5  -5   7      109.60       88.22      2.94 o 
   6  -5   7       20.29       18.69      2.01 o 
   7  -5   7       61.60       66.38      4.21 o 
   8  -5   7       10.91       10.49      2.93 o 
   9  -5   7        9.90        7.47      2.84 o 
  10  -5   7       57.52       66.71      6.90 o 
  -7  -4   7       75.59       66.54     11.19 o 
  -6  -4   7       66.15       78.50      6.63 o 
  -5  -4   7      180.18      193.96      9.79 o 
  -4  -4   7      135.00      144.34      5.86 o 
  -3  -4   7      131.57      131.86      4.96 o 
  -2  -4   7       67.40       64.02      3.64 o 
  -1  -4   7      156.36      154.59      3.81 o 
   0  -4   7       13.86       14.16      1.47 o 
   1  -4   7       91.99       83.96      2.94 o 
   2  -4   7     1063.14     1008.98     12.51 o 
   3  -4   7       19.37       21.50      1.85 o 
   4  -4   7        2.14        0.90      0.95 o 
   5  -4   7       80.42       82.81      2.54 o 
   6  -4   7        4.25        1.81      1.04 o 
   7  -4   7       98.79       98.32      4.44 o 
   8  -4   7       87.64      100.18      3.95 o 
   9  -4   7       13.50       10.38      3.68 o 
  10  -4   7      252.50      281.03     11.74 o 
  11  -4   7        0.42       -0.59      2.51 o 
  -7  -3   7        1.79        3.13      2.75 o 
  -6  -3   7        0.45        3.38      2.35 o 
  -5  -3   7        2.10        3.41      1.71 o 
  -4  -3   7        1.02        0.62      1.24 o 
  -3  -3   7      131.77      132.22      4.19 o 
  -2  -3   7       15.45       15.23      1.87 o 
  -1  -3   7       38.41       40.66      1.79 o 
   0  -3   7        0.27        0.73      0.80 o 
   1  -3   7      460.19      441.25      5.92 o 
   2  -3   7     1584.67     1493.81     16.43 o 
   3  -3   7      449.17      406.46      6.55 o 
   4  -3   7       36.80       30.41      1.93 o 
   5  -3   7        7.73        5.77      1.29 o 
   6  -3   7        8.60        7.20      1.64 o 
   7  -3   7       22.02       19.45      1.73 o 
   8  -3   7        6.69        5.06      1.62 o 
   9  -3   7       72.22       76.62      5.57 o 
  10  -3   7       60.81       58.33      5.28 o 
  11  -3   7        2.31        1.67      5.42 o 
  -7  -2   7       35.82       35.82      5.22 o 
  -6  -2   7        0.15        2.37      3.18 o 
  -5  -2   7      171.76      188.54      7.62 o 
  -4  -2   7      451.51      433.67     10.67 o 
  -3  -2   7      195.93      189.06      4.56 o 
  -2  -2   7      211.08      204.90      4.56 o 
  -1  -2   7       52.41       52.43      2.20 o 
   0  -2   7      120.43      119.72      2.74 o 
   1  -2   7       60.33       56.35      2.49 o 
   2  -2   7      358.11      351.98      5.55 o 
   3  -2   7      344.33      313.39      5.04 o 
   4  -2   7      692.34      632.21      7.66 o 
   5  -2   7        0.49       -0.02      0.89 o 
   6  -2   7       17.15       13.69      1.35 o 
   7  -2   7       16.30       11.46      2.33 o 
   8  -2   7        3.96        5.37      1.21 o 
   9  -2   7       57.15       60.53      5.13 o 
  10  -2   7        9.74        8.72      2.42 o 
  11  -2   7       33.06       30.08      4.05 o 
  12  -2   7       27.62       30.34      4.63 o 
  -7  -1   7        0.56        1.38      2.60 o 
  -6  -1   7       12.81       11.47      3.46 o 
  -5  -1   7       29.32       23.94      2.98 o 
  -4  -1   7       16.45       14.36      1.86 o 
  -3  -1   7       21.86       22.36      2.09 o 
  -2  -1   7       38.42       38.52      2.37 o 
  -1  -1   7       68.54       69.86      2.46 o 
   0  -1   7        8.03        5.66      0.94 o 
   1  -1   7       98.51       95.26      2.62 o 
   2  -1   7        4.27        4.47      0.97 o 
   3  -1   7      200.64      187.56      3.62 o 
   4  -1   7     1670.58     1589.87     16.63 o 
   5  -1   7     1403.78     1362.69     14.56 o 
   6  -1   7      265.66      253.07      5.26 o 
   7  -1   7       31.66       30.32      2.18 o 
   8  -1   7        8.58        6.48      1.31 o 
   9  -1   7       46.44       53.30      3.16 o 
  10  -1   7       32.41       34.09      2.90 o 
  11  -1   7       20.76       17.98      3.00 o 
  12  -1   7       47.02       37.79      4.35 o 
  -7   0   7       21.61       27.02      8.80 o 
  -6   0   7       44.26       45.82      6.85 o 
  -5   0   7      114.10      113.89      6.13 o 
  -4   0   7       12.64       13.24      2.04 o 
  -3   0   7      256.64      265.20      6.48 o 
  -2   0   7      320.23      312.04      6.51 o 
  -1   0   7      189.50      191.74      3.82 o 
   0   0   7      121.24      115.17      2.73 o 
   1   0   7      132.55      129.06      2.99 o 
   2   0   7       80.70       76.35      2.35 o 
   3   0   7        0.89       -0.44      0.79 o 
   4   0   7       12.67       12.70      1.03 o 
   5   0   7      468.35      438.77      7.59 o 
   6   0   7      131.07      123.87      3.72 o 
   7   0   7       99.45       93.90      3.05 o 
   8   0   7       90.72       89.67      3.37 o 
   9   0   7        1.07       -0.30      0.80 o 
  10   0   7       26.65       30.66      2.55 o 
  11   0   7        0.03        1.44      1.40 o 
  12   0   7        2.17        1.13      1.70 o 
  13   0   7        3.55        1.34      1.54 o 
  -7   1   7        0.13        2.55      2.30 o 
  -6   1   7       19.58       22.53      4.43 o 
  -5   1   7        6.00        5.28      2.19 o 
  -4   1   7      105.08      104.64      4.11 o 
  -3   1   7       75.00       70.60      4.10 o 
  -2   1   7      396.33      392.18      6.91 o 
  -1   1   7        8.42        6.90      1.06 o 
   0   1   7        1.36        0.62      0.62 o 
   1   1   7       85.94       79.45      2.70 o 
   2   1   7        1.28        0.76      0.72 o 
   3   1   7        2.78        1.08      0.54 o 
   4   1   7        0.07        0.47      0.51 o 
   5   1   7        7.87        6.82      1.21 o 
   6   1   7      229.46      219.17      4.78 o 
   7   1   7      624.84      605.78      8.45 o 
   8   1   7       11.17       10.89      1.40 o 
   9   1   7       12.00       10.92      1.54 o 
  10   1   7        0.38       -1.83      1.35 o 
  11   1   7       15.07       13.13      2.56 o 
  12   1   7       31.58       29.86      3.14 o 
  13   1   7       62.37       60.41      4.52 o 
  -7   2   7       15.29       23.08      4.80 o 
  -6   2   7       77.36       76.46      7.57 o 
  -5   2   7      100.70       90.94      9.35 o 
  -4   2   7        5.26        6.54      1.64 o 
  -3   2   7      164.08      151.98      4.71 o 
  -2   2   7      312.57      311.13      6.04 o 
  -1   2   7     1416.00     1352.15     18.02 o 
   0   2   7     1166.93     1128.20     12.07 o 
   1   2   7      121.71      130.75      3.30 o 
   2   2   7       62.24       53.39      1.99 o 
   3   2   7       99.16       88.64      1.88 o 
   4   2   7       27.67       25.76      1.09 o 
   5   2   7       95.92       98.78      3.28 o 
   6   2   7       45.67       51.02      1.92 o 
   7   2   7      217.65      233.88      4.37 o 
   8   2   7      199.80      207.25      5.56 o 
   9   2   7        4.48        4.27      1.81 o 
  10   2   7       17.78       18.73      3.78 o 
  11   2   7        4.23        3.89      2.19 o 
  12   2   7       15.39       12.07      1.91 o 
  13   2   7       23.87       26.58      2.83 o 
  -6   3   7       25.68       27.75      4.70 o 
  -5   3   7       21.76       20.57      6.75 o 
  -4   3   7       97.77      101.65      5.83 o 
  -3   3   7       44.87       39.55      2.78 o 
  -2   3   7       19.89       23.70      2.13 o 
  -1   3   7      100.63       96.43      2.75 o 
   0   3   7      255.35      244.38      6.71 o 
   1   3   7      281.22      261.06      4.80 o 
   2   3   7      266.94      260.70      4.37 o 
   3   3   7       49.93       51.73      1.65 o 
   4   3   7        4.41        5.59      0.71 o 
   5   3   7       11.69       19.20      2.03 o 
   6   3   7       27.77       26.61      1.38 o 
   7   3   7        1.99        2.68      1.26 o 
   8   3   7       62.65       67.60      3.41 o 
   9   3   7      254.74      247.39      6.85 o 
  10   3   7       56.82       57.84      3.67 o 
  11   3   7        9.59        9.86      2.40 o 
  12   3   7        0.06       -0.02      1.92 o 
  13   3   7        1.60        3.68      2.45 o 
  -6   4   7      105.78      107.59      7.81 o 
  -5   4   7       75.45       62.37      6.12 o 
  -4   4   7      169.54      171.90      7.29 o 
  -3   4   7       31.65       24.41      3.82 o 
  -2   4   7       47.93       45.78      2.75 o 
  -1   4   7      223.81      215.35      5.06 o 
   0   4   7      469.50      456.13      8.21 o 
   1   4   7     2450.01     2333.82     23.97 o 
   2   4   7       36.49       35.64      1.95 o 
   3   4   7       44.20       39.14      1.62 o 
   4   4   7       54.82       44.73      2.00 o 
   5   4   7      289.41      292.55      5.30 o 
   6   4   7       44.82       43.98      3.42 o 
   7   4   7       48.06       49.36      2.35 o 
   8   4   7      322.72      309.62      6.97 o 
   9   4   7       65.31       61.80      4.25 o 
  10   4   7      106.01      116.90      4.40 o 
  11   4   7        2.60        3.70      1.87 o 
  12   4   7        2.91        9.41      4.77 o 
  13   4   7       35.60       51.31      8.91 o 
  -5   5   7       85.78      102.01     10.02 o 
  -4   5   7       28.29       23.76      5.61 o 
  -3   5   7      178.85      168.63     10.02 o 
  -2   5   7      191.75      190.62      7.59 o 
  -1   5   7       26.40       24.42      3.27 o 
   0   5   7      275.31      275.70      6.49 o 
   1   5   7       40.28       33.94      2.86 o 
   2   5   7      239.30      231.12      5.14 o 
   3   5   7      545.02      516.18      7.93 o 
   4   5   7       67.75       58.83      2.34 o 
   5   5   7       18.47       22.17      1.99 o 
   6   5   7       74.67       66.20      2.86 o 
   7   5   7        1.96       -0.29      0.79 o 
   8   5   7       16.16       12.73      2.21 o 
   9   5   7        0.13       -0.58      1.26 o 
  10   5   7       29.19       19.43      2.57 o 
  11   5   7       56.29       47.08      4.49 o 
  -5   6   7       33.55       56.74      8.55 o 
  -4   6   7      204.62      183.90      9.60 o 
  -3   6   7       30.79       48.23      5.36 o 
  -2   6   7       83.91       94.06      9.85 o 
  -1   6   7       13.56       13.53      2.65 o 
   0   6   7        8.83        6.92      1.56 o 
   1   6   7       36.59       33.39      2.52 o 
   2   6   7      539.26      521.48      8.53 o 
   3   6   7     2642.44     2539.79     26.60 o 
   4   6   7        2.46        6.61      2.78 o 
   5   6   7        0.03        0.36      0.78 o 
   6   6   7        0.20       -0.41      0.74 o 
   7   6   7        3.49        2.46      1.02 o 
   8   6   7        9.93        8.45      2.14 o 
   9   6   7       89.82       82.52      6.96 o 
  10   6   7       43.54       49.41      6.23 o 
  11   6   7        0.07       -3.75      2.20 o 
  -4   7   7       42.09       42.04      5.94 o 
  -3   7   7       49.09       57.52      8.97 o 
  -2   7   7        7.34        6.58      3.62 o 
  -1   7   7      181.59      181.73      9.24 o 
   0   7   7       47.67       43.47      4.59 o 
   1   7   7       20.74       28.31      2.67 o 
   2   7   7       82.65       81.42      4.05 o 
   3   7   7      126.29      113.33      3.87 o 
   4   7   7        7.07        4.25      2.22 o 
   5   7   7      634.99      634.24     11.82 o 
   6   7   7       68.62       68.59      4.46 o 
   7   7   7        9.52        5.64      1.59 o 
   8   7   7        0.10       -0.43      0.93 o 
   9   7   7       19.94       22.77      2.51 o 
  10   7   7        6.09        3.46      2.29 o 
  11   7   7        9.04       10.97      1.67 o 
  12   7   7        4.09        5.26      1.53 o 
  13   7   7        1.40        5.82      1.53 o 
  -3   8   7       69.93      127.60     23.38 o 
  -2   8   7      166.08      176.35      9.66 o 
  -1   8   7       93.55       92.74     11.56 o 
   0   8   7       99.90      107.90     12.06 o 
   1   8   7        0.38        2.07      1.68 o 
   2   8   7      103.71      108.68      5.50 o 
   3   8   7        9.23        7.18      1.44 o 
   4   8   7       48.63       48.59      2.59 o 
   5   8   7     1148.56     1104.45     26.14 o 
   6   8   7      334.51      329.56     17.75 o 
   7   8   7        8.58        6.69      2.06 o 
   8   8   7        0.91        3.00      1.31 o 
   9   8   7        8.28        7.45      2.52 o 
  10   8   7        0.21        0.28      1.27 o 
  11   8   7        5.06        6.82      2.19 o 
  12   8   7       38.24       30.44      3.47 o 
  13   8   7        0.19        1.94      1.76 o 
  -3   9   7      162.27      201.17     11.01 o 
  -2   9   7       14.04        8.96      3.15 o 
  -1   9   7       27.09       34.16      5.23 o 
   0   9   7       60.84       64.32     15.71 o 
   1   9   7      111.53      107.50     10.42 o 
   2   9   7       45.39       56.82      7.52 o 
   3   9   7        1.81        1.57      1.56 o 
   4   9   7      181.01      170.33      5.36 o 
   5   9   7       49.87       54.15      4.49 o 
   6   9   7        2.46        3.27      1.45 o 
   7   9   7      159.52      159.88      7.15 o 
   8   9   7        4.81        3.69      2.16 o 
   9   9   7       20.13       16.04      3.06 o 
  10   9   7       44.56       51.54      5.13 o 
  11   9   7       12.50       12.11      2.92 o 
  12   9   7       36.18       28.47      4.08 o 
  -2  10   7       73.18       86.76      7.88 o 
  -1  10   7      260.54      286.55     16.79 o 
   0  10   7      150.29      153.74     11.71 o 
   1  10   7       17.30       14.61      4.20 o 
   2  10   7       14.95       20.85      4.85 o 
   3  10   7       52.74       58.41      4.01 o 
   4  10   7       61.49       62.06      8.05 o 
   5  10   7        7.01       19.84     15.63 o 
   6  10   7       16.75       26.63     12.17 o 
   7  10   7      354.21      348.03     15.75 o 
   8  10   7        0.65        0.72      2.01 o 
   9  10   7       35.82       25.87      4.52 o 
  10  10   7        0.07       -0.78      2.03 o 
  11  10   7        0.90       -1.49      1.70 o 
  12  10   7       14.15       12.71      3.42 o 
   0  11   7      229.24      285.95     17.08 o 
   2  11   7       39.80       41.83      6.61 o 
   3  11   7       15.43       17.55      3.51 o 
   4  11   7       13.83       14.82      3.52 o 
   5  11   7        5.53        2.80      2.56 o 
   6  11   7       90.47       70.32      8.07 o 
   7  11   7       27.66       24.19      5.27 o 
   8  11   7      127.59      114.99      9.22 o 
   9  11   7       68.23       57.21      6.88 o 
  10  11   7       25.31       17.28      4.48 o 
  11  11   7       10.36       10.98      3.93 o 
   1  12   7      156.95      180.24     12.97 o 
   2  12   7        5.46        6.27      4.88 o 
   3  12   7       19.39       17.20      5.15 o 
   4  12   7       57.97       55.30      9.80 o 
   5  12   7       14.73        7.76      4.00 o 
   6  12   7       23.80       11.54      4.41 o 
   7  12   7        8.80       13.28      4.49 o 
   8  12   7       24.50       26.54      5.84 o 
   9  12   7       62.57       58.66      7.62 o 
  10  12   7       11.62       11.15      4.14 o 
   4  13   7       78.69       79.19      5.92 o 
   5  13   7        6.43        8.18      4.62 o 
   6  13   7       49.05       48.65      8.18 o 
   7  13   7        1.32        1.77      3.39 o 
   8  13   7       43.99       40.58      7.31 o 
  -3  -9   8        9.39        5.12      2.74 o 
  -2  -9   8        1.98        0.65      2.58 o 
  -1  -9   8       15.11        9.40      3.31 o 
   0  -9   8       12.23       20.91      4.08 o 
   1  -9   8        6.28        7.57      3.87 o 
   2  -9   8       72.21       71.73      7.26 o 
   3  -9   8       10.35       24.79      4.92 o 
   4  -9   8       52.20       60.03      6.46 o 
  -4  -8   8        2.35        6.18      3.69 o 
  -3  -8   8        4.41        5.12      2.80 o 
  -2  -8   8      124.11      127.21      7.45 o 
  -1  -8   8       26.69       22.89      3.93 o 
   0  -8   8       86.00       99.42      8.55 o 
   1  -8   8       88.94       88.23      7.64 o 
   2  -8   8        0.06       -2.34      2.76 o 
   3  -8   8        6.40        8.45      3.56 o 
   4  -8   8        0.02       -1.21      1.67 o 
   5  -8   8       44.92       49.76      4.33 o 
   6  -8   8      315.96      347.80     14.31 o 
  -5  -7   8        7.90       13.95      4.26 o 
  -4  -7   8        1.21       -1.46      4.84 o 
  -3  -7   8       47.43       46.80      5.09 o 
  -2  -7   8       35.30       41.54      4.76 o 
  -1  -7   8      112.89      122.46      6.78 o 
   0  -7   8        0.58       -2.45      1.94 o 
   1  -7   8       11.25       11.57      3.58 o 
   2  -7   8        3.12        3.96      2.85 o 
   3  -7   8        0.13       -1.48      1.48 o 
   4  -7   8       79.21       78.41      4.43 o 
   5  -7   8        5.84        4.52      1.85 o 
   6  -7   8       64.98       56.47      7.22 o 
   7  -7   8        2.96        3.08      2.86 o 
   8  -7   8      407.56      467.15     17.26 o 
  -5  -6   8       77.97       80.13      7.67 o 
  -4  -6   8       42.42       44.82      6.08 o 
  -3  -6   8       37.79       44.81      5.94 o 
  -2  -6   8       29.76       38.72      4.84 o 
  -1  -6   8      346.78      329.21      9.61 o 
   0  -6   8      165.20      172.37      6.45 o 
   1  -6   8      139.09      138.63      5.91 o 
   2  -6   8       84.74       90.77      7.06 o 
   3  -6   8      111.65      104.89      4.47 o 
   4  -6   8       26.68       23.04      2.53 o 
   5  -6   8       23.60       19.56      2.26 o 
   6  -6   8       14.17        8.94      2.44 o 
   7  -6   8        9.72        4.55      2.79 o 
   8  -6   8       84.05       98.09      7.64 o 
   9  -6   8      174.28      187.25     10.34 o 
  -6  -5   8       14.82       18.04      4.32 o 
  -5  -5   8       27.43       24.33      4.87 o 
  -4  -5   8       34.73       48.56      7.61 o 
  -3  -5   8        4.04        7.28      2.20 o 
  -2  -5   8        0.04        1.49      1.80 o 
  -1  -5   8       66.49       66.41      3.38 o 
   0  -5   8       19.71       21.44      2.29 o 
   1  -5   8       34.64       38.71      2.64 o 
   2  -5   8       48.75       45.29      2.71 o 
   3  -5   8       15.80       15.32      1.90 o 
   4  -5   8        1.14        0.22      1.36 o 
   5  -5   8        9.01        8.11      1.57 o 
   6  -5   8        1.60        0.09      1.39 o 
   7  -5   8        0.32        0.49      1.99 o 
   8  -5   8        3.31        1.48      3.19 o 
   9  -5   8        6.74        5.11      2.78 o 
  -6  -4   8       92.18       95.77      8.01 o 
  -5  -4   8        0.24       -0.61      2.28 o 
  -4  -4   8      149.43      155.90      6.63 o 
  -3  -4   8       74.73       82.57      4.45 o 
  -2  -4   8       36.18       40.03      3.93 o 
  -1  -4   8      180.47      177.59      4.94 o 
   0  -4   8        1.10        1.51      1.11 o 
   1  -4   8      296.79      283.56      6.10 o 
   2  -4   8       16.57       11.70      1.47 o 
   3  -4   8      325.60      320.81      6.23 o 
   4  -4   8      331.24      316.37      6.04 o 
   5  -4   8       76.32       69.58      3.05 o 
   6  -4   8       10.22       10.89      1.72 o 
   7  -4   8       52.47       49.92      2.85 o 
   8  -4   8        0.08        0.24      1.63 o 
   9  -4   8        0.04       -2.43      1.77 o 
  10  -4   8       62.25       73.23      9.04 o 
  -6  -3   8       12.38        9.48      3.72 o 
  -5  -3   8       21.86       19.85      3.63 o 
  -4  -3   8        4.89        4.63      2.21 o 
  -3  -3   8        0.01        1.06      1.30 o 
  -2  -3   8        0.43        0.71      1.46 o 
  -1  -3   8        2.34        1.18      1.37 o 
   0  -3   8        3.25        2.69      0.96 o 
   1  -3   8      141.55      133.49      3.67 o 
   2  -3   8        4.85        3.51      1.10 o 
   3  -3   8      607.63      590.47      8.19 o 
   4  -3   8       22.27       25.06      2.44 o 
   5  -3   8        5.76        3.55      1.27 o 
   6  -3   8        2.91        1.86      1.23 o 
   7  -3   8       13.47       14.34      1.64 o 
   8  -3   8        8.98        7.94      1.91 o 
   9  -3   8        0.14        3.24      2.41 o 
  10  -3   8        0.28        0.83      1.82 o 
  11  -3   8        5.41        5.75      2.56 o 
  -6  -2   8       89.58      104.78      7.90 o 
  -5  -2   8        0.08        0.24      1.93 o 
  -4  -2   8      147.10      149.94      6.10 o 
  -3  -2   8        1.01       -0.06      1.14 o 
  -2  -2   8      138.96      135.25      4.55 o 
  -1  -2   8       60.93       63.80      3.33 o 
   0  -2   8       84.35       85.72      2.83 o 
   1  -2   8       25.19       29.57      2.00 o 
   2  -2   8       11.40       12.06      1.44 o 
   3  -2   8      685.33      669.32      8.63 o 
   4  -2   8      408.23      396.54      5.97 o 
   5  -2   8      993.79      925.52     12.58 o 
   6  -2   8        5.02        4.64      1.75 o 
   7  -2   8        1.76        2.20      1.16 o 
   8  -2   8       36.70       36.95      2.73 o 
   9  -2   8        0.04        0.62      1.33 o 
  10  -2   8        5.55        3.25      2.13 o 
  11  -2   8        3.44        6.13      2.40 o 
  -6  -1   8        4.42        2.05      2.61 o 
  -5  -1   8       28.66       33.13      6.42 o 
  -4  -1   8       20.13       20.36      2.26 o 
  -3  -1   8       11.48       13.12      1.81 o 
  -2  -1   8       63.86       57.35      3.00 o 
  -1  -1   8        0.01       -1.61      1.21 o 
   0  -1   8        6.05        3.41      1.25 o 
   1  -1   8       27.99       30.42      1.96 o 
   2  -1   8       33.16       36.19      2.02 o 
   3  -1   8      123.90      120.13      3.15 o 
   4  -1   8      130.09      125.91      2.93 o 
   5  -1   8      922.25      913.90     11.28 o 
   6  -1   8      243.62      254.96      6.61 o 
   7  -1   8        6.68        9.03      1.69 o 
   8  -1   8       53.84       57.51      3.59 o 
   9  -1   8       38.31       44.66      3.04 o 
  10  -1   8       10.82       18.15      6.00 o 
  11  -1   8       57.85       53.93      7.48 o 
  12  -1   8        2.11        3.81      2.45 o 
  -6   0   8       54.45       50.23      9.11 o 
  -5   0   8       17.05       16.01      3.17 o 
  -4   0   8      141.25      139.72      5.59 o 
  -3   0   8        2.12        3.38      1.44 o 
  -2   0   8      805.66      780.55     14.22 o 
  -1   0   8       96.15       90.15      3.54 o 
   0   0   8      277.72      253.91      5.20 o 
   1   0   8      290.81      301.22      5.36 o 
   2   0   8      124.52      115.78      3.13 o 
   3   0   8      123.18      124.14      3.08 o 
   4   0   8       36.66       37.97      2.03 o 
   5   0   8        9.85        8.56      1.18 o 
   6   0   8      409.54      394.10      7.59 o 
   7   0   8     1651.09     1627.26     22.26 o 
   8   0   8       19.43       18.32      1.88 o 
   9   0   8       11.34        9.95      1.60 o 
  10   0   8        0.61        1.08      1.83 o 
  11   0   8        1.58        0.85      1.30 o 
  12   0   8        1.70        2.27      2.99 o 
  -6   1   8       31.46       26.37      3.85 o 
  -5   1   8       44.87       33.70      5.29 o 
  -4   1   8        0.40        2.76      1.60 o 
  -3   1   8        0.28        0.38      1.47 o 
  -2   1   8        0.95        2.33      1.56 o 
  -1   1   8        7.87        5.77      1.42 o 
   0   1   8       16.01       17.48      1.89 o 
   1   1   8       10.10        8.26      1.27 o 
   2   1   8       16.12       12.50      1.39 o 
   3   1   8       19.18       14.91      1.35 o 
   4   1   8        8.87        7.97      1.19 o 
   5   1   8       51.89       54.09      1.98 o 
   6   1   8       48.18       42.75      3.28 o 
   7   1   8     1964.54     1967.00     25.41 o 
   8   1   8        0.01        0.79      0.98 o 
   9   1   8       73.09       73.39      5.55 o 
  10   1   8       32.22       37.97      2.46 o 
  11   1   8        6.45        8.23      1.72 o 
  12   1   8       41.69       55.96      4.03 o 
  13   1   8       16.94       12.10      2.57 o 
  -6   2   8      175.72      194.16     10.35 o 
  -5   2   8       39.10       40.90      5.47 o 
  -4   2   8       59.03       63.44      4.91 o 
  -3   2   8      247.55      241.02     10.34 o 
  -2   2   8      271.00      255.60      7.40 o 
  -1   2   8       61.20       54.22      3.54 o 
   0   2   8      699.81      644.25     15.27 o 
   1   2   8       42.52       40.81      2.37 o 
   2   2   8      493.57      464.63      6.64 o 
   3   2   8      420.57      403.68      5.79 o 
   4   2   8      271.10      272.12      4.90 o 
   5   2   8       18.69       17.59      1.79 o 
   6   2   8      185.77      200.91      8.82 o 
   7   2   8        1.67        1.59      0.96 o 
   8   2   8       57.94       55.82      3.76 o 
   9   2   8     1314.26     1324.29     18.39 o 
  10   2   8      115.62      111.28      5.05 o 
  11   2   8        7.85        7.57      1.17 o 
  12   2   8       15.10       17.16      1.94 o 
  13   2   8        0.03        3.08      1.89 o 
  -5   3   8       14.18        7.51      3.34 o 
  -4   3   8       31.86       43.26      9.73 o 
  -3   3   8        1.47        8.85      1.83 o 
  -2   3   8       31.83       28.85      2.99 o 
  -1   3   8      130.51      129.05      4.54 o 
   0   3   8        7.14        5.29      1.21 o 
   1   3   8       72.58       61.15      2.79 o 
   2   3   8        0.10        0.29      0.81 o 
   3   3   8        1.10        0.62      0.83 o 
   4   3   8      145.66      161.24      3.67 o 
   5   3   8        0.90        0.68      1.22 o 
   6   3   8       42.89       50.34      2.65 o 
   7   3   8        0.83        0.34      1.41 o 
   8   3   8       51.12       54.29      2.46 o 
   9   3   8      595.88      601.24     14.05 o 
  10   3   8       23.53       24.73      2.81 o 
  11   3   8       18.26       15.50      2.88 o 
  12   3   8       14.87       18.54      7.09 o 
  13   3   8        1.05        2.62      1.19 o 
  -5   4   8       81.90      114.10     11.35 o 
  -4   4   8       59.41       70.61     10.42 o 
  -3   4   8       64.63       81.92      6.69 o 
  -2   4   8      101.75      112.33     10.64 o 
  -1   4   8      205.01      195.21      7.50 o 
   0   4   8       28.43       26.04      2.48 o 
   1   4   8        0.57       -0.06      1.10 o 
   2   4   8      903.74      867.02     12.86 o 
   3   4   8      248.11      247.42      4.79 o 
   4   4   8      478.81      475.18      7.82 o 
   5   4   8      256.24      266.86      4.72 o 
   6   4   8       16.47       15.78      1.82 o 
   7   4   8       14.43       16.97      1.64 o 
   8   4   8       86.77       96.01      3.21 o 
   9   4   8      243.54      239.48      7.19 o 
  10   4   8        2.69        6.12      2.14 o 
  11   4   8      476.27      503.45     13.11 o 
  12   4   8       53.82       57.76      8.67 o 
  13   4   8        0.92        6.37      4.70 o 
  -5   5   8      102.27      135.04     12.49 o 
  -4   5   8       71.27       95.08      7.57 o 
  -3   5   8       56.47       55.53      8.42 o 
  -2   5   8        0.00        0.65      2.95 o 
  -1   5   8        2.75        9.89      4.98 o 
   0   5   8       14.38       15.65      2.28 o 
   1   5   8        5.90        4.07      1.26 o 
   2   5   8        6.79        7.18      1.70 o 
   3   5   8      454.99      416.81      8.57 o 
   4   5   8       97.59       96.13      3.31 o 
   5   5   8        6.72        6.48      1.58 o 
   6   5   8        4.23        5.25      1.43 o 
   7   5   8        0.02       -0.71      0.80 o 
   8   5   8       22.80       24.48      1.97 o 
   9   5   8       22.73       27.36      3.52 o 
  10   5   8        8.98        9.72      2.58 o 
  11   5   8      468.39      461.45     17.79 o 
  -4   6   8        3.50        7.62      5.64 o 
  -3   6   8      144.52      180.56     16.63 o 
  -2   6   8       62.91       85.20      7.20 o 
  -1   6   8       76.70       94.43     10.11 o 
   0   6   8      164.31      162.97     10.23 o 
   1   6   8      288.36      290.32      7.68 o 
   2   6   8       33.68       36.56      2.67 o 
   3   6   8        9.10       10.90      1.59 o 
   4   6   8      344.92      332.44      6.85 o 
   5   6   8      152.15      151.67      4.13 o 
   6   6   8      319.22      300.85      7.49 o 
   7   6   8       44.39       45.87      2.92 o 
   8   6   8       61.70       59.05      3.12 o 
   9   6   8        0.20        0.53      0.85 o 
  10   6   8       11.90       16.84      4.15 o 
  11   6   8       19.85       18.84      4.62 o 
  -3   7   8       58.13       70.73      9.19 o 
  -2   7   8       39.18       55.03      6.03 o 
  -1   7   8       70.05       77.44      5.18 o 
   0   7   8        0.68        8.42      2.20 o 
   1   7   8        8.31        8.79      3.85 o 
   2   7   8        9.20       12.55      1.96 o 
   3   7   8       71.57       79.36      3.44 o 
   4   7   8       19.90       23.56      1.85 o 
   5   7   8      986.96      936.11     15.94 o 
   6   7   8       47.77       41.01      3.02 o 
   7   7   8       38.15       29.89      2.69 o 
   8   7   8       28.06       26.26      2.82 o 
   9   7   8        6.48        4.62      1.70 o 
  10   7   8        0.14        0.64      2.00 o 
  11   7   8       19.49       20.15      2.41 o 
  -3   8   8       34.81       27.38      5.12 o 
  -2   8   8       35.04       73.32      9.31 o 
  -1   8   8      245.80      266.20     11.77 o 
   0   8   8       10.78       23.39      9.32 o 
   1   8   8      236.36      243.82      9.86 o 
   2   8   8      212.73      214.87      6.07 o 
   3   8   8       28.32       33.14      2.87 o 
   4   8   8       48.58       47.74      3.44 o 
   5   8   8       59.62       59.27      4.52 o 
   6   8   8      697.96      653.35     15.26 o 
   7   8   8      566.85      534.19     13.41 o 
   8   8   8       76.39       71.74      4.63 o 
   9   8   8       25.55       27.55      3.08 o 
  10   8   8        2.00       -1.29      1.26 o 
  11   8   8        9.69        8.78      2.33 o 
  12   8   8       23.01       21.54      3.01 o 
  13   8   8       11.52        6.42      2.16 o 
  -2   9   8        4.21        5.14      4.11 o 
  -1   9   8      116.50      163.14     12.59 o 
   0   9   8       12.78       20.88      4.96 o 
   1   9   8       97.56      103.15      6.82 o 
   2   9   8        2.10        2.38      2.19 o 
   3   9   8       56.45       60.96      5.02 o 
   4   9   8       13.82       14.28      2.07 o 
   5   9   8       10.38       14.68      5.80 o 
   6   9   8       74.96       70.09      4.90 o 
   7   9   8      393.00      368.98     11.25 o 
   8   9   8      278.25      272.20     12.74 o 
   9   9   8        0.71       -0.14      1.72 o 
  10   9   8       19.25       22.14      3.75 o 
  11   9   8        3.83        5.40      2.21 o 
  12   9   8        0.43       -0.66      1.79 o 
  -1  10   8        0.38       36.74      7.04 o 
   0  10   8       57.30       77.13      9.10 o 
   1  10   8      100.40      126.88      9.94 o 
   2  10   8       77.30       72.58      7.84 o 
   3  10   8      155.41      167.13      6.24 o 
   4  10   8       60.41       64.63      4.51 o 
   5  10   8       11.13        4.08      7.00 o 
   6  10   8       53.15       62.83      7.43 o 
   7  10   8       65.43       64.52      7.22 o 
   8  10   8      440.97      420.26     17.58 o 
   9  10   8       27.66       19.48      4.16 o 
  10  10   8        5.22        2.02      2.39 o 
  11  10   8        5.26        4.99      2.79 o 
  12  10   8       15.44       10.70      3.10 o 
   2  11   8        6.32        7.27      4.72 o 
   3  11   8       71.57       68.60      5.83 o 
   4  11   8       47.11       41.84      4.17 o 
   5  11   8       64.08       53.87      7.67 o 
   6  11   8        1.47       -0.27      2.56 o 
   7  11   8      123.39      129.34     10.26 o 
   8  11   8      110.97      122.34      9.77 o 
   9  11   8      146.50      131.52      9.75 o 
  10  11   8      133.80      130.00      9.57 o 
  11  11   8       14.12        5.03      3.21 o 
   3  12   8       83.43       85.90      8.48 o 
   4  12   8       25.11       20.77      3.43 o 
   5  12   8       44.25       49.20      8.13 o 
   6  12   8       21.53       20.76      5.81 o 
   7  12   8       10.35        5.89      3.77 o 
   8  12   8       28.45       18.31      5.15 o 
   9  12   8      158.70      143.66     11.00 o 
  10  12   8      386.20      392.24     18.46 o 
   1  -9   9       40.01       57.20      7.11 o 
   2  -9   9        0.83        3.88      3.45 o 
  -2  -8   9       29.09       36.56      5.06 o 
  -1  -8   9        0.28        3.38      2.62 o 
   0  -8   9        2.23        3.90      3.36 o 
   1  -8   9        1.36        3.64      3.50 o 
   2  -8   9      113.33      128.79      8.93 o 
   3  -8   9       45.33       44.75      5.91 o 
   4  -8   9        3.15        3.25      3.09 o 
   5  -8   9        9.12        5.70      2.33 o 
  -3  -7   9        5.95       13.49      8.14 o 
  -2  -7   9        5.33       12.03      3.32 o 
  -1  -7   9       78.65       82.22      7.67 o 
   0  -7   9       84.76       90.20      7.92 o 
   1  -7   9       20.99       17.97      5.61 o 
   2  -7   9       92.12      101.44     13.90 o 
   3  -7   9       23.05       24.37      3.82 o 
   4  -7   9       11.06        8.83      2.58 o 
   5  -7   9        6.10        8.25      2.36 o 
   6  -7   9       20.47       18.80      9.58 o 
   7  -7   9      110.62      145.11      9.62 o 
  -4  -6   9       53.97       64.17     10.02 o 
  -3  -6   9       52.54       59.94      5.55 o 
  -2  -6   9       26.94       32.51      4.27 o 
  -1  -6   9       26.99       26.19      4.01 o 
   0  -6   9        0.69       -0.14      2.41 o 
   1  -6   9       20.78       22.11      5.21 o 
   2  -6   9       28.68       26.27      4.50 o 
   3  -6   9        2.86        1.38      1.72 o 
   4  -6   9       45.08       48.83      3.68 o 
   5  -6   9       22.05       20.42      5.76 o 
   6  -6   9        0.31       -0.92      2.04 o 
   7  -6   9        6.80        3.13      2.69 o 
   8  -6   9       17.55       12.59      7.04 o 
  -4  -5   9      129.45      133.46      7.54 o 
  -3  -5   9        7.68        3.95      3.99 o 
  -2  -5   9       22.95       12.84      4.00 o 
  -1  -5   9        5.49        7.72      2.19 o 
   0  -5   9        1.65        3.39      2.39 o 
   1  -5   9       15.24       10.40      2.49 o 
   2  -5   9      185.14      194.13      6.13 o 
   3  -5   9       96.04       89.55      4.26 o 
   4  -5   9       73.55       81.96      3.99 o 
   5  -5   9        1.66        1.88      1.40 o 
   6  -5   9       18.30       18.05      3.28 o 
   7  -5   9        5.91        3.70      2.34 o 
   8  -5   9        3.40        5.60      5.04 o 
   9  -5   9       70.10       96.20      7.73 o 
  -5  -4   9       43.82       43.52      8.26 o 
  -4  -4   9       22.15       20.59      3.60 o 
  -3  -4   9       25.28       22.81      3.68 o 
  -2  -4   9      169.49      170.26     10.94 o 
  -1  -4   9       33.38       32.56      3.20 o 
   0  -4   9        2.68        1.15      1.97 o 
   1  -4   9       11.31       12.08      1.85 o 
   2  -4   9       19.85       13.59      2.17 o 
   3  -4   9        3.05       -0.34      1.69 o 
   4  -4   9       97.11       83.59      3.75 o 
   5  -4   9       58.05       58.63      2.73 o 
   6  -4   9       71.87       80.75      4.73 o 
   7  -4   9        3.10        3.70      4.51 o 
   8  -4   9       13.87       14.93      3.49 o 
   9  -4   9        2.93        3.00      2.63 o 
  10  -4   9        8.46        8.66      3.47 o 
  -5  -3   9        2.99        4.88      3.00 o 
  -4  -3   9       24.01       27.74      4.68 o 
  -3  -3   9       51.65       49.94      3.79 o 
  -2  -3   9      240.18      225.38      8.12 o 
  -1  -3   9       12.94       17.55      2.48 o 
   0  -3   9        1.25        2.88      1.30 o 
   1  -3   9       15.92       17.34      2.03 o 
   2  -3   9        3.90        4.20      1.34 o 
   3  -3   9       28.00       30.03      2.24 o 
   4  -3   9       52.91       58.21      2.72 o 
   5  -3   9        2.86        1.56      1.24 o 
   6  -3   9       80.83       81.54      3.64 o 
   7  -3   9       42.10       43.17      3.58 o 
   8  -3   9       10.83        7.20      2.33 o 
   9  -3   9       70.83       76.18      8.05 o 
  10  -3   9       53.12       56.84      9.88 o 
  11  -3   9        8.21        7.70      2.90 o 
  -5  -2   9        6.08        5.23      5.87 o 
  -4  -2   9        0.11       -0.91      1.67 o 
  -3  -2   9      243.79      243.32      7.06 o 
  -2  -2   9       82.39       82.44      4.05 o 
  -1  -2   9      329.59      323.42      7.34 o 
   0  -2   9      294.27      280.83      5.44 o 
   1  -2   9      138.86      135.69      3.87 o 
   2  -2   9      100.57       99.22      3.31 o 
   3  -2   9        9.56        9.28      1.56 o 
   4  -2   9       16.36       16.14      1.61 o 
   5  -2   9       22.23       22.36      2.11 o 
   6  -2   9      194.53      192.68      5.08 o 
   7  -2   9        9.27        4.92      1.67 o 
   8  -2   9      110.16      116.08      5.06 o 
   9  -2   9        2.65        5.15      1.77 o 
  10  -2   9       14.41       14.93      2.82 o 
  11  -2   9        0.98        3.04      3.29 o 
  -5  -1   9        3.56        4.75      2.78 o 
  -4  -1   9      110.69      129.39      7.93 o 
  -3  -1   9        0.33        2.11      1.53 o 
  -2  -1   9       45.28       45.87      3.44 o 
  -1  -1   9       11.96        9.29      2.01 o 
   0  -1   9      366.07      315.67      6.85 o 
   1  -1   9       10.49        5.00      1.25 o 
   2  -1   9        9.86        8.01      1.33 o 
   3  -1   9       18.07       17.97      2.10 o 
   4  -1   9        9.20        8.09      1.34 o 
   5  -1   9      371.72      370.19      7.08 o 
   6  -1   9       18.97       21.02      1.90 o 
   7  -1   9        2.92        3.25      1.32 o 
   8  -1   9       18.08       22.79      3.01 o 
   9  -1   9        0.41        2.73      1.62 o 
  10  -1   9        0.69        3.08      1.40 o 
  11  -1   9       53.72       46.92     15.63 o 
  12  -1   9        1.16        2.72      1.86 o 
  -5   0   9       78.11       93.90      6.29 o 
  -4   0   9        8.74        9.09      3.60 o 
  -3   0   9       34.84       34.45      4.09 o 
  -2   0   9        7.18       11.17      2.14 o 
  -1   0   9      153.66      145.37      5.24 o 
   0   0   9       83.98       77.81      3.82 o 
   1   0   9      655.70      589.88      8.46 o 
   2   0   9      145.01      125.36      3.51 o 
   3   0   9       76.59       83.94      2.80 o 
   4   0   9       41.42       44.59      1.98 o 
   5   0   9      143.92      150.17      4.49 o 
   6   0   9      270.27      263.91      7.04 o 
   7   0   9       62.21       66.28      3.63 o 
   8   0   9      260.54      251.20      6.83 o 
   9   0   9        0.18        1.67      2.34 o 
  10   0   9      114.32      115.66      5.84 o 
  11   0   9        5.48        7.26      1.99 o 
  12   0   9       14.93       24.26      4.89 o 
  -5   1   9       11.31        8.67      3.49 o 
  -4   1   9        0.06        5.30      4.54 o 
  -3   1   9       75.85       63.98      5.09 o 
  -2   1   9       16.08       17.48      3.90 o 
  -1   1   9        4.51        7.14      1.78 o 
   0   1   9       57.42       56.05      3.29 o 
   1   1   9       39.60       42.94      2.61 o 
   2   1   9      116.94       79.20      2.84 o 
   3   1   9       19.19       12.75      1.42 o 
   4   1   9       64.03       61.16      2.66 o 
   5   1   9        0.25       -0.39      0.95 o 
   6   1   9        6.74        5.31      3.27 o 
   7   1   9        3.28        2.09      2.14 o 
   8   1   9       26.52       22.13      3.18 o 
   9   1   9      133.16      141.33      4.91 o 
  10   1   9        0.50        2.74      4.23 o 
  11   1   9        1.41       -2.55      4.29 o 
  12   1   9        3.05        4.03      2.58 o 
  -5   2   9       19.59       12.86      3.94 o 
  -4   2   9      135.11      161.11     10.57 o 
  -3   2   9      107.87      118.61      7.55 o 
  -2   2   9        7.95        8.15      2.46 o 
  -1   2   9        3.68        3.75      1.19 o 
   0   2   9        0.89        0.52      1.03 o 
   1   2   9      251.22      242.41      5.60 o 
   2   2   9       60.19       43.18      2.32 o 
   3   2   9      574.32      494.89      7.05 o 
   4   2   9       22.55       23.18      1.84 o 
   5   2   9       19.20       20.38      1.73 o 
   6   2   9      198.22      205.09      5.76 o 
   7   2   9        0.56        0.88      0.93 o 
   8   2   9       48.81       53.95      4.63 o 
   9   2   9       22.83       21.21      2.32 o 
  10   2   9      221.70      227.44      7.60 o 
  11   2   9       71.13       70.47      8.88 o 
  12   2   9       26.54       30.09      3.04 o 
  13   2   9        1.78        3.83      2.35 o 
  -4   3   9       15.39       21.62      6.36 o 
  -3   3   9        3.24        6.32      2.89 o 
  -2   3   9       87.83       88.03      9.85 o 
  -1   3   9        4.80        9.42      1.89 o 
   0   3   9       49.39       47.71      2.80 o 
   1   3   9        1.21        0.93      1.25 o 
   2   3   9       72.02       68.40      3.79 o 
   3   3   9       14.15       17.01      2.02 o 
   4   3   9       65.35       48.22      2.53 o 
   5   3   9        0.79        3.09      1.06 o 
   6   3   9       19.49       22.12      2.18 o 
   7   3   9        0.01       -1.19      1.15 o 
   8   3   9       73.08       76.62      3.46 o 
   9   3   9        3.73        5.36      1.24 o 
  10   3   9      117.32      125.52      4.35 o 
  11   3   9       85.32       85.50      6.87 o 
  12   3   9       15.85       12.58      5.77 o 
  13   3   9        0.14       -0.44      4.65 o 
  -4   4   9       23.52       36.04     10.72 o 
  -3   4   9      109.52      132.57     16.08 o 
  -2   4   9      137.32      141.61     16.80 o 
  -1   4   9      134.12      131.10      7.66 o 
   0   4   9        0.82        3.10      1.23 o 
   1   4   9      111.46      106.18      4.65 o 
   2   4   9       48.12       50.67      3.43 o 
   3   4   9       50.53       45.95      2.49 o 
   4   4   9        2.12        1.29      1.01 o 
   5   4   9      168.41      142.52      4.22 o 
   6   4   9       19.10       25.54      2.75 o 
   7   4   9       23.03       18.85      2.29 o 
   8   4   9       37.98       42.58      4.44 o 
   9   4   9       11.75        6.43      1.75 o 
  10   4   9       90.18       89.18      5.54 o 
  11   4   9      101.02      115.17      6.24 o 
  12   4   9      282.28      267.68     16.74 o 
  13   4   9        1.10       -4.33      4.37 o 
  -4   5   9        6.02       17.56      5.83 o 
  -3   5   9      124.43      158.85     10.31 o 
  -2   5   9       15.19        5.80      4.71 o 
  -1   5   9        0.10        3.24      1.85 o 
   0   5   9       29.59       40.83      6.39 o 
   1   5   9        3.78        3.38      1.35 o 
   2   5   9       61.86       62.85      3.78 o 
   3   5   9       40.12       35.33      2.75 o 
   4   5   9       40.38       34.24      2.55 o 
   5   5   9       12.28       10.56      1.67 o 
   6   5   9       52.91       43.98      3.16 o 
   7   5   9        0.21        2.02      1.22 o 
   8   5   9       66.14       67.38      3.54 o 
   9   5   9        0.17       -0.04      0.91 o 
  10   5   9       94.51      105.84      5.67 o 
  11   5   9       58.75       54.90      9.55 o 
  -3   6   9      126.30      127.36     10.83 o 
  -2   6   9       10.01       19.13      7.35 o 
  -1   6   9      269.08      287.34     32.83 o 
   0   6   9      335.19      338.34     12.53 o 
   1   6   9      105.26      102.00      5.59 o 
   2   6   9       23.66       22.66      2.57 o 
   3   6   9      106.74       97.36      5.29 o 
   4   6   9        7.79        9.03      1.72 o 
   5   6   9      275.84      291.96      6.40 o 
   6   6   9       71.26       73.72      3.92 o 
   7   6   9      140.82      139.41      5.19 o 
   8   6   9       70.37       85.48      5.45 o 
   9   6   9        7.52        7.56      1.62 o 
  10   6   9      154.41      151.36      7.16 o 
  -2   7   9       23.28       39.81      5.51 o 
  -1   7   9      153.56      215.59     14.10 o 
   0   7   9       10.86       13.58      4.32 o 
   1   7   9        5.38       12.46      2.84 o 
   2   7   9       49.00       50.30      3.63 o 
   3   7   9       20.85       21.59      2.26 o 
   4   7   9       29.75       28.99      2.12 o 
   5   7   9       13.75       17.10      2.93 o 
   6   7   9        3.41        4.98      1.58 o 
   7   7   9       48.01       47.13      3.68 o 
   8   7   9       10.30        8.12      2.91 o 
   9   7   9        3.44        1.99      1.53 o 
  10   7   9        3.60        3.54      1.79 o 
  11   7   9        0.02        2.53      1.25 o 
  12   7   9       24.14       28.76      2.70 o 
  -1   8   9       67.32      115.16     10.29 o 
   1   8   9      357.13      378.37     13.23 o 
   2   8   9       58.72       57.93      3.85 o 
   3   8   9       90.40       93.15      7.94 o 
   4   8   9      118.31      114.50      5.97 o 
   5   8   9      206.97      215.99      7.79 o 
   6   8   9       18.00       17.80      6.26 o 
   7   8   9       40.66       43.60      4.00 o 
   8   8   9       58.58       56.89      4.38 o 
   9   8   9       73.42       72.30      5.89 o 
  10   8   9       40.17       47.17      4.75 o 
  11   8   9       32.29       41.53      4.25 o 
  12   8   9       10.20        7.66      2.06 o 
  -1   9   9       23.47       27.52      5.49 o 
   0   9   9       14.06       94.49      8.95 o 
   1   9   9      123.81      161.59     11.25 o 
   2   9   9       17.45       17.90      3.78 o 
   3   9   9        1.51        5.32      2.13 o 
   4   9   9        6.13        4.70      1.67 o 
   5   9   9       16.03       23.25      4.51 o 
   6   9   9      137.22      131.95      9.53 o 
   7   9   9        4.18        3.56      2.62 o 
   8   9   9       25.52       24.82      4.61 o 
   9   9   9        0.83       -0.78      1.73 o 
  10   9   9        2.68        5.25      2.48 o 
  11   9   9       26.13       23.68      4.01 o 
  12   9   9        2.19        4.58      2.19 o 
   1  10   9       47.71       55.28      7.25 o 
   2  10   9        4.02        6.45      4.22 o 
   3  10   9      136.58      142.23      7.41 o 
   4  10   9       62.79       62.26      4.38 o 
   5  10   9       54.55       46.47      7.21 o 
   6  10   9       53.12       45.79      6.78 o 
   7  10   9       50.52       50.10      6.85 o 
   8  10   9       61.53       54.79      6.68 o 
   9  10   9      153.58      166.41     10.51 o 
  10  10   9      125.12      122.13      8.82 o 
  11  10   9       35.37       34.39      5.10 o 
   2  11   9       17.61       22.14      6.11 o 
   3  11   9       95.92      113.11      7.12 o 
   4  11   9       20.34       20.38      4.19 o 
   5  11   9       13.65       12.18      4.82 o 
   6  11   9        4.61       -0.58      2.47 o 
   7  11   9       12.05        4.27      3.26 o 
   8  11   9        2.70        5.30      3.29 o 
   9  11   9        0.00       -0.41      2.33 o 
  10  11   9      132.47      129.50      9.77 o 
   4  12   9       13.41       12.34      2.82 o 
   5  12   9      109.23      100.72     11.12 o 
   6  12   9       16.49       19.29      5.75 o 
   7  12   9       47.13       55.23      8.22 o 
   8  12   9       70.66       72.40      8.58 o 
   9  12   9       33.00       27.37      6.25 o 
   2  -8  10       78.23       90.49      8.63 o 
  -1  -7  10       27.95       20.98      4.53 o 
   0  -7  10      155.93      164.79     10.18 o 
   1  -7  10        6.15        4.39      3.54 o 
   2  -7  10        5.42        5.11      3.55 o 
   3  -7  10       64.22       67.00      6.66 o 
   4  -7  10       30.38       39.27      4.19 o 
   5  -7  10        0.01        2.21      2.01 o 
  -2  -6  10       52.36       51.80      5.48 o 
  -1  -6  10        2.42        5.84      2.76 o 
   0  -6  10        7.58        6.96      3.62 o 
   1  -6  10       57.97       54.98     18.05 o 
   2  -6  10       13.58       18.69      4.27 o 
   3  -6  10        3.99        1.95      2.12 o 
   4  -6  10      146.60      151.19      6.73 o 
   5  -6  10       65.47       68.99      5.80 o 
   6  -6  10        0.10       -2.66      2.38 o 
   7  -6  10        0.95        2.91      2.87 o 
  -3  -5  10       11.01       12.91      3.96 o 
  -2  -5  10       63.58       68.34      5.95 o 
  -1  -5  10      105.61      105.20      6.73 o 
   0  -5  10      133.62      139.49      7.30 o 
   1  -5  10       49.70       51.09      5.54 o 
   2  -5  10       73.71       69.19      4.55 o 
   3  -5  10       11.87       10.18      2.38 o 
   4  -5  10        2.44        2.22      1.83 o 
   5  -5  10      186.42      181.52      5.90 o 
   6  -5  10       68.46       73.61      6.92 o 
   7  -5  10        2.72        2.76      2.85 o 
   8  -5  10       14.24       12.37      3.93 o 
  -3  -4  10        1.96       -0.51      4.41 o 
  -2  -4  10       18.95       26.24      8.23 o 
  -1  -4  10        0.39        3.72      2.04 o 
   0  -4  10       16.95       15.99      3.15 o 
   1  -4  10       13.94       12.19      3.00 o 
   2  -4  10       24.22       22.73      3.00 o 
   3  -4  10       23.63       24.93      2.95 o 
   4  -4  10       65.47       68.43      4.45 o 
   5  -4  10       18.22       15.04      3.05 o 
   6  -4  10       51.50       52.17      5.59 o 
   7  -4  10       61.93       67.65      6.31 o 
   8  -4  10       39.38       34.89      9.14 o 
   9  -4  10        5.18        9.13      3.40 o 
  -4  -3  10        1.88        7.01      2.57 o 
  -3  -3  10       41.38       44.59      5.61 o 
  -2  -3  10        5.38        4.37      2.57 o 
  -1  -3  10       77.63       78.52      5.01 o 
   0  -3  10       27.20       31.87      4.02 o 
   1  -3  10       60.57       59.12      4.10 o 
   2  -3  10        1.23        1.24      1.51 o 
   3  -3  10       71.04       81.13      4.07 o 
   4  -3  10      127.93      131.08      4.57 o 
   5  -3  10        8.67        9.15      2.35 o 
   6  -3  10       12.21       13.58      2.49 o 
   7  -3  10      150.87      157.73      7.30 o 
   8  -3  10       30.59       43.48      8.95 o 
   9  -3  10        2.72        1.20      2.23 o 
  10  -3  10        0.15       -0.93      1.87 o 
  -4  -2  10       50.88       58.47      5.61 o 
  -3  -2  10       76.60       79.27      6.12 o 
  -2  -2  10       22.66       22.92      3.17 o 
  -1  -2  10        2.44        5.62      1.71 o 
   0  -2  10        3.55        1.26      2.26 o 
   1  -2  10        4.54        1.79      1.49 o 
   2  -2  10        4.49        3.49      1.56 o 
   3  -2  10        3.70        6.59      1.69 o 
   4  -2  10        1.91        2.30      1.17 o 
   5  -2  10        2.18        3.44      1.76 o 
   6  -2  10        2.04        3.45      1.41 o 
   7  -2  10        6.33        5.70      1.64 o 
   8  -2  10       39.11       40.16      4.05 o 
   9  -2  10      127.67      140.08     13.97 o 
  10  -2  10       24.22       21.77      6.69 o 
  11  -2  10        2.40        5.46      2.27 o 
  -4  -1  10       75.98       89.35      5.63 o 
  -3  -1  10       49.27       53.31      8.09 o 
  -2  -1  10        0.47        2.12      1.69 o 
  -1  -1  10       91.06      100.72      4.83 o 
   0  -1  10       11.68        8.31      2.24 o 
   1  -1  10      100.99       82.69      4.03 o 
   2  -1  10       97.78       88.68      4.07 o 
   3  -1  10       44.60       53.29      2.78 o 
   4  -1  10       37.14       33.17      2.11 o 
   5  -1  10       60.58       71.60      3.43 o 
   6  -1  10       56.26       57.68      3.41 o 
   7  -1  10       14.18       14.80      3.31 o 
   8  -1  10        5.17       11.48      2.39 o 
   9  -1  10       24.75       24.82      3.88 o 
  10  -1  10       15.50       21.50      3.44 o 
  11  -1  10       38.81       35.62      4.30 o 
  -4   0  10        7.94       10.49      2.52 o 
  -3   0  10       59.98       61.54      8.46 o 
  -2   0  10        1.69        5.95      2.35 o 
  -1   0  10      118.74      128.22      5.22 o 
   0   0  10       13.31       16.13      2.62 o 
   1   0  10       10.40       10.58      1.93 o 
   2   0  10        0.02        0.59      1.07 o 
   3   0  10       43.07       30.50      2.23 o 
   4   0  10      102.74       92.55      3.00 o 
   5   0  10        0.00        1.05      1.05 o 
   6   0  10       41.49       43.68      2.63 o 
   7   0  10       71.85       64.97      3.88 o 
   8   0  10       33.31       45.88      5.11 o 
   9   0  10        6.94        8.61      1.95 o 
  10   0  10        9.78       18.81      6.83 o 
  11   0  10       18.88       18.64      7.40 o 
  12   0  10        7.82       15.16      4.46 o 
  -4   1  10        2.28        5.54      2.30 o 
  -3   1  10       54.96       51.52      5.09 o 
  -2   1  10      253.83      247.31     11.83 o 
  -1   1  10       97.53       87.75      4.49 o 
   0   1  10       43.92       51.07      3.92 o 
   1   1  10      135.67      137.36      4.88 o 
   2   1  10       32.64       24.80      2.13 o 
   3   1  10      689.47      607.60      9.09 o 
   4   1  10       15.45       16.66      1.45 o 
   5   1  10       13.94       14.10      1.80 o 
   6   1  10       37.84       35.75      2.33 o 
   7   1  10       27.51       37.10      6.47 o 
   8   1  10        6.70        6.37      1.74 o 
   9   1  10       63.89       61.51      3.70 o 
  10   1  10       10.00       13.61      3.02 o 
  11   1  10        4.26        6.18      2.12 o 
  12   1  10        0.51       -0.68      1.31 o 
  -4   2  10       20.60       30.76      4.69 o 
  -3   2  10       22.26       25.26      3.85 o 
  -2   2  10        0.93        3.77      3.30 o 
  -1   2  10      115.65      108.07      5.87 o 
   0   2  10       72.92       75.75      4.44 o 
   1   2  10       92.47      102.58      9.81 o 
   2   2  10        7.18        4.82      1.25 o 
   3   2  10        6.69        4.08      1.19 o 
   4   2  10        7.27        8.46      1.12 o 
   5   2  10      209.73      178.31      4.74 o 
   6   2  10        2.08        3.47      1.25 o 
   7   2  10       11.00        9.01      1.78 o 
   8   2  10        0.31        0.76      1.09 o 
   9   2  10        4.79        4.74      1.57 o 
  10   2  10        6.17        5.00      3.88 o 
  11   2  10        2.58        1.04      1.45 o 
  12   2  10       53.70       76.81      8.39 o 
  -3   3  10       30.98       33.74      5.01 o 
  -2   3  10       75.09       71.92      6.66 o 
  -1   3  10      246.11      243.74     12.43 o 
   0   3  10       23.99       30.53      3.69 o 
   1   3  10       56.19       59.22      4.71 o 
   2   3  10       85.15       78.06      4.15 o 
   3   3  10      144.00      134.55      4.17 o 
   4   3  10        8.41       12.41      1.91 o 
   5   3  10      647.98      547.05     10.03 o 
   6   3  10       21.41       35.45      2.91 o 
   7   3  10        1.16        2.46      1.41 o 
   8   3  10        3.96        6.45      1.52 o 
   9   3  10        6.52        8.90      1.74 o 
  10   3  10       16.22       16.73      2.02 o 
  11   3  10       19.47       18.86      2.29 o 
  12   3  10        0.11       -1.31      4.69 o 
  13   3  10        6.69        8.60      5.89 o 
  -3   4  10        0.02        7.21      4.57 o 
  -2   4  10       87.27      100.45      7.56 o 
  -1   4  10       67.60       75.05      8.79 o 
   0   4  10       80.71       77.36      7.93 o 
   1   4  10       48.78       58.11      6.01 o 
   2   4  10        1.48        3.66      2.01 o 
   3   4  10       23.91       22.84      2.52 o 
   4   4  10      112.18      115.64      4.49 o 
   5   4  10       29.48       28.77      2.48 o 
   6   4  10      171.43      189.19      7.05 o 
   7   4  10      174.72      175.97      6.63 o 
   8   4  10       23.67       24.58      2.85 o 
   9   4  10       65.02       69.52      6.94 o 
  10   4  10       19.15       21.88      2.40 o 
  11   4  10        6.13        7.93      3.82 o 
  -2   5  10       70.67       89.79      7.01 o 
  -1   5  10       15.32       31.65      6.43 o 
   0   5  10       28.42       46.76      6.80 o 
   1   5  10       73.61       76.95      4.44 o 
   2   5  10        1.09        1.37      2.94 o 
   3   5  10      109.52      108.76      4.57 o 
   4   5  10      104.77       99.08      8.46 o 
   5   5  10       32.11       32.33      2.70 o 
   6   5  10        0.02        0.30      1.39 o 
   7   5  10      494.28      468.48     11.65 o 
   8   5  10       15.26        6.99      1.96 o 
   9   5  10       38.72       38.92      3.26 o 
  10   5  10       18.59       25.18      2.95 o 
  11   5  10        8.72        8.73      1.93 o 
  -2   6  10        7.11       21.88      6.97 o 
   0   6  10       47.10       65.53      8.14 o 
   1   6  10        9.90       24.11      4.66 o 
   2   6  10      155.18      153.66      5.93 o 
   3   6  10        0.24        0.96      1.27 o 
   4   6  10       82.44       84.65      3.40 o 
   5   6  10        1.84        2.04      1.63 o 
   6   6  10       39.18       43.90      2.93 o 
   7   6  10       27.60       24.19      3.29 o 
   8   6  10      102.17      104.78      4.85 o 
   9   6  10       73.03       75.58      4.71 o 
  10   6  10        0.91        1.34      1.60 o 
  11   6  10        7.52        9.09      2.08 o 
  -1   7  10        2.25       20.03      4.53 o 
   0   7  10       60.75       86.70      8.33 o 
   1   7  10       38.10       60.46      7.31 o 
   2   7  10       72.80       72.56      4.46 o 
   3   7  10       44.35       43.56      3.40 o 
   4   7  10      113.76      119.56      6.35 o 
   5   7  10       59.39       67.05      4.40 o 
   6   7  10       24.31       19.63      2.71 o 
   7   7  10       15.51       18.86      2.51 o 
   8   7  10       35.76       35.13      4.81 o 
   9   7  10       98.95       87.20      6.39 o 
  10   7  10       16.28       11.23      2.68 o 
  11   7  10        0.05        1.83      1.62 o 
  12   7  10       18.83       19.33      2.73 o 
   0   8  10       10.41       25.53      5.34 o 
   1   8  10        2.04       10.59      3.32 o 
   2   8  10      104.59      111.75      9.98 o 
   3   8  10      101.51       98.90      4.85 o 
   4   8  10       64.66       68.26      3.30 o 
   5   8  10       22.92       20.34      3.10 o 
   6   8  10        0.61        1.27      2.19 o 
   7   8  10       62.32       63.13      6.87 o 
   8   8  10      119.56      111.71      8.08 o 
   9   8  10       53.02       46.32      5.25 o 
  10   8  10       72.60       80.37      6.18 o 
  11   8  10        1.55       -0.51      1.59 o 
  12   8  10        0.40        0.60      1.65 o 
   1   9  10       28.73       45.49      6.55 o 
   2   9  10       46.27       45.92      7.11 o 
   3   9  10       42.82       47.82      4.79 o 
   4   9  10       22.33       18.30      2.47 o 
   5   9  10       10.59        7.06      3.63 o 
   6   9  10        0.47        1.24      2.36 o 
   7   9  10      122.96      126.10      9.64 o 
   8   9  10        5.12        4.14      2.55 o 
   9   9  10       19.11       16.04      3.80 o 
  10   9  10        3.80        3.09      2.45 o 
  11   9  10       81.19       72.25      6.34 o 
   2  10  10        5.82        8.50      4.77 o 
   3  10  10        6.78        2.54      2.52 o 
   4  10  10      138.74      130.69      5.93 o 
   5  10  10       38.02       26.95      6.22 o 
   6  10  10       33.56       30.98      6.34 o 
   7  10  10        0.02        1.58      2.83 o 
   8  10  10       27.77       28.57      5.56 o 
   9  10  10        5.98        7.30      3.11 o 
  10  10  10       11.43       10.41      3.53 o 
  11  10  10       22.89       25.58      4.78 o 
   4  11  10       64.58       73.91      9.84 o 
   5  11  10       24.39       15.00      5.43 o 
   6  11  10        5.29        2.22      3.73 o 
   7  11  10        1.40       -0.71      2.34 o 
   8  11  10       10.51        5.59      3.19 o 
   9  11  10        2.34        2.29      2.84 o 
   0  -6  11       62.61       76.71      7.71 o 
   1  -6  11       31.35       33.04      8.55 o 
   2  -6  11        0.30       -2.29      2.81 o 
   3  -6  11        4.86        4.98      3.50 o 
   4  -6  11       24.88       25.16      3.54 o 
   5  -6  11       23.31       30.04      5.31 o 
  -1  -5  11       59.78       72.89      6.30 o 
   0  -5  11       29.21       39.93      6.02 o 
   1  -5  11       13.76       21.32      4.65 o 
   2  -5  11       96.25      122.49     13.93 o 
   3  -5  11       68.20       79.15      5.58 o 
   4  -5  11        0.39        0.78      1.92 o 
   5  -5  11       61.52       69.76      8.76 o 
   6  -5  11        3.53        3.22      2.91 o 
   7  -5  11       34.40       42.87      7.08 o 
  -2  -4  11        1.25        0.51      2.34 o 
  -1  -4  11       28.76       30.48      4.30 o 
   0  -4  11       45.42       40.79      5.91 o 
   1  -4  11        0.01        1.18      2.86 o 
   2  -4  11       43.34       53.79      6.00 o 
   3  -4  11       39.36       39.44      4.04 o 
   4  -4  11        7.83        4.66      2.18 o 
   5  -4  11       14.00        7.44      2.95 o 
   6  -4  11       18.21       16.56      4.07 o 
   7  -4  11       29.86       35.58      5.31 o 
   8  -4  11        0.48        1.31      2.62 o 
  -2  -3  11      107.68      119.30      7.17 o 
  -1  -3  11        6.54        7.02      3.51 o 
   0  -3  11      102.16      111.93      8.02 o 
   1  -3  11       77.82       79.47      6.90 o 
   2  -3  11        3.39        4.78      2.19 o 
   3  -3  11      184.51      172.76      7.04 o 
   4  -3  11       51.73       56.06      4.07 o 
   5  -3  11       11.41       11.47      3.43 o 
   6  -3  11        3.86        4.51      2.44 o 
   7  -3  11        0.55        2.46      2.28 o 
   8  -3  11        4.64        2.90      2.35 o 
   9  -3  11       13.15       18.96      4.35 o 
  -2  -2  11        1.16        8.60      4.12 o 
  -1  -2  11       14.81       21.44      9.54 o 
   0  -2  11        4.95        5.08      2.90 o 
   1  -2  11        6.78       15.11      3.52 o 
   2  -2  11       20.95       21.97      2.91 o 
   3  -2  11        0.97        0.43      1.57 o 
   4  -2  11        1.29        1.14      1.47 o 
   5  -2  11        3.90        1.85      1.93 o 
   6  -2  11        2.31        0.72      2.62 o 
   7  -2  11        1.35        2.85      2.18 o 
   8  -2  11       12.14       10.52      5.02 o 
   9  -2  11      155.03      176.56      9.17 o 
  10  -2  11        0.03       -0.58      3.76 o 
  -3  -1  11       82.65       81.08      5.77 o 
  -2  -1  11       17.67       27.86      5.69 o 
  -1  -1  11       80.50       78.40      7.14 o 
   0  -1  11       57.43       69.57     13.15 o 
   1  -1  11      123.64      124.87     10.71 o 
   2  -1  11      264.42      260.20      7.65 o 
   3  -1  11       13.39       17.49      2.29 o 
   4  -1  11        7.44        4.56      1.40 o 
   5  -1  11      158.57      160.34      6.36 o 
   6  -1  11      107.34      105.37     12.18 o 
   7  -1  11      118.67      119.22      7.21 o 
   8  -1  11        9.18        9.46      2.76 o 
   9  -1  11        0.64        8.18      5.70 o 
  10  -1  11       10.62        5.66      4.23 o 
  11  -1  11       37.75       31.65      5.78 o 
  -3   0  11        2.18        7.52      3.97 o 
  -2   0  11       11.38       13.87      3.51 o 
  -1   0  11       32.74       30.35      4.88 o 
   0   0  11        1.64       10.80      6.12 o 
   1   0  11        1.45        3.82      1.63 o 
   2   0  11        2.95        3.60      1.57 o 
   3   0  11       11.38       12.01      2.04 o 
   4   0  11        0.43        1.58      1.24 o 
   5   0  11      153.84      164.71      6.32 o 
   6   0  11       11.72       11.76      3.42 o 
   7   0  11       28.84       32.73      3.32 o 
   8   0  11       40.12       22.11      6.47 o 
   9   0  11        0.03        1.89      1.60 o 
  10   0  11        4.29        0.46      7.08 o 
  11   0  11      113.33      109.70      6.64 o 
  -2   1  11       22.28       30.68      4.13 o 
  -1   1  11       87.92       97.44     14.14 o 
   0   1  11       42.78       44.58      4.44 o 
   1   1  11       98.09       89.59      5.57 o 
   2   1  11       29.58       35.09      3.88 o 
   3   1  11       88.35       96.58      5.02 o 
   4   1  11       97.72       85.21      3.30 o 
   5   1  11       98.53      105.79      4.18 o 
   6   1  11      135.55      136.21      4.49 o 
   7   1  11      239.52      259.42      7.75 o 
   8   1  11       43.36       46.27      3.59 o 
   9   1  11       13.31       17.04      2.98 o 
  10   1  11       32.33       35.04      5.38 o 
  11   1  11        0.15        2.29      4.89 o 
  12   1  11       49.02       54.52      5.13 o 
  -2   2  11      207.63      205.55     10.69 o 
  -1   2  11       10.67       13.61      4.66 o 
   0   2  11       11.18       15.65      2.83 o 
   1   2  11       42.42       48.16      8.07 o 
   2   2  11       62.31       63.63      4.16 o 
   3   2  11        0.13        0.85      1.31 o 
   4   2  11        4.28        4.61      1.14 o 
   5   2  11        0.33        0.16      1.30 o 
   6   2  11        4.55        7.82      1.61 o 
   7   2  11       12.82       10.63      3.11 o 
   8   2  11       41.11       42.45      3.38 o 
   9   2  11       93.65      106.89      6.07 o 
  10   2  11       21.11       19.28      3.08 o 
  11   2  11       48.13       48.39      4.19 o 
  12   2  11        8.11        7.38      2.08 o 
  -2   3  11       36.51       42.11     10.88 o 
  -1   3  11        5.15        6.66      3.57 o 
   0   3  11       23.05       28.48      6.00 o 
   1   3  11      194.78      205.70      9.90 o 
   2   3  11       90.14       87.29      4.74 o 
   3   3  11       66.81       66.38      3.92 o 
   4   3  11        0.03        0.89      1.55 o 
   5   3  11       36.92       44.65      3.26 o 
   6   3  11      120.12      111.42      5.58 o 
   7   3  11       14.28       11.38      2.37 o 
   8   3  11       34.21       31.00      4.95 o 
   9   3  11        5.73        7.76      2.37 o 
  10   3  11        6.53       10.77      2.80 o 
  11   3  11       60.42       63.92      5.12 o 
  12   3  11        5.87        8.82      2.44 o 
  -2   4  11       13.00       30.71      4.88 o 
  -1   4  11       23.78       35.69      6.58 o 
   0   4  11      153.24      154.53     11.46 o 
   1   4  11       15.73       23.55      3.93 o 
   2   4  11        6.98        6.57      2.16 o 
   3   4  11      185.75      183.99      6.12 o 
   4   4  11       23.46       18.81      3.34 o 
   5   4  11        6.26        8.36      1.86 o 
   6   4  11        1.05        1.76      1.23 o 
   7   4  11       11.62        5.27      1.80 o 
   8   4  11        0.00        0.11      1.58 o 
   9   4  11        0.03        0.33      1.46 o 
  10   4  11        2.34        0.40      1.89 o 
  11   4  11       17.09       19.15      3.06 o 
  12   4  11        5.19        2.72      1.96 o 
  -1   5  11       36.58       35.30      7.14 o 
   0   5  11       85.72      103.31      9.69 o 
   1   5  11       72.65       75.70      7.70 o 
   2   5  11        5.10        5.38      2.65 o 
   3   5  11       87.95       88.13      5.16 o 
   4   5  11      133.12      132.14      6.71 o 
   5   5  11        0.88        2.07      1.55 o 
   6   5  11       26.81       28.23      2.72 o 
   7   5  11        0.26        1.07      4.76 o 
   8   5  11       68.49       66.52      5.07 o 
   9   5  11       47.25       47.23      9.05 o 
  10   5  11       12.86        8.21      2.36 o 
  11   5  11        0.32       -0.42      1.65 o 
  12   5  11        5.53        2.09      1.89 o 
   0   6  11        0.13       12.75      4.47 o 
   1   6  11       81.46       84.21      8.31 o 
   2   6  11      156.26      157.54      7.02 o 
   3   6  11       35.01       46.82      3.94 o 
   4   6  11       59.85       56.18      5.85 o 
   5   6  11        4.70        5.47      4.73 o 
   6   6  11       25.21       24.51      3.96 o 
   7   6  11        9.93       10.10      2.79 o 
   8   6  11       25.57       21.07      3.54 o 
   9   6  11       10.69        4.45      2.17 o 
  10   6  11        0.45        0.80      1.80 o 
  11   6  11       52.13       60.40      4.97 o 
  12   6  11       15.26       11.53      2.57 o 
   0   7  11       45.65       62.19      8.27 o 
   1   7  11       56.65       88.93      8.59 o 
   2   7  11      115.57      106.49      6.86 o 
   3   7  11       16.69       11.94      6.71 o 
   4   7  11       54.06       63.62      6.21 o 
   5   7  11      166.86      168.03      8.85 o 
   6   7  11      184.90      182.53      8.91 o 
   7   7  11        1.36       -0.42      1.69 o 
   8   7  11       47.11       42.42      5.58 o 
   9   7  11        4.43        1.14      2.12 o 
  10   7  11      270.18      279.67     12.47 o 
  11   7  11        0.26        2.83      2.04 o 
  12   7  11        0.73        1.77      1.90 o 
   1   8  11       16.59       12.85      5.49 o 
   2   8  11       12.95        6.73      4.67 o 
   3   8  11       16.86       13.29      3.10 o 
   4   8  11       35.82       20.12      5.62 o 
   5   8  11        8.40       10.50      3.35 o 
   6   8  11      155.75      149.10     10.95 o 
   7   8  11       25.10       25.50      5.40 o 
   8   8  11       12.67        9.95      3.49 o 
   9   8  11        4.90        3.34      2.68 o 
  10   8  11       14.46       11.17      3.41 o 
  11   8  11        1.32        0.22      2.05 o 
   2   9  11        1.70       -2.21      3.55 o 
   3   9  11       81.89       78.97      5.83 o 
   4   9  11       81.71       73.29      9.42 o 
   5   9  11      104.22       82.42      9.45 o 
   6   9  11       98.24      101.76      9.46 o 
   7   9  11        5.81        5.45      3.25 o 
   8   9  11       79.55       76.41      8.05 o 
   9   9  11        2.29        2.10      2.30 o 
  10   9  11       99.24      114.50      8.58 o 
  11   9  11        0.31        2.03      2.13 o 
   4  10  11        1.35       -2.83      2.71 o 
   5  10  11       50.37       43.28      7.88 o 
   6  10  11       31.64       24.07      5.92 o 
   7  10  11        8.88        6.91      3.67 o 
   8  10  11       64.29       71.34      8.44 o 
   9  10  11       35.58       28.38      5.70 o 
  10  10  11       15.20       20.12      4.90 o 
   2  -5  12       20.26       24.12      8.32 o 
   3  -5  12       35.54       48.94      5.79 o 
   4  -5  12        0.19        1.98      2.12 o 
   1  -4  12       57.95       90.88     15.43 o 
   2  -4  12       58.70       62.48      7.32 o 
   3  -4  12       55.98       66.00      6.90 o 
   4  -4  12       26.80       33.12      4.39 o 
   5  -4  12        0.94        1.43      2.73 o 
   6  -4  12        6.45        6.86      3.41 o 
   7  -4  12       29.55       33.37      5.63 o 
   0  -3  12       49.64       52.82      6.50 o 
   1  -3  12        0.22        4.55      2.88 o 
   2  -3  12       34.00       42.33      5.60 o 
   3  -3  12        0.30        3.61      2.14 o 
   4  -3  12       43.28       49.91      7.93 o 
   5  -3  12      111.99       99.21      8.00 o 
   6  -3  12        0.42        1.14      2.36 o 
   7  -3  12        0.06       -0.94      2.28 o 
   8  -3  12       53.75       59.18      9.62 o 
  -1  -2  12        0.12        7.19      3.50 o 
   0  -2  12       15.81       16.75      4.24 o 
   1  -2  12       28.33       28.02      4.86 o 
   2  -2  12        1.13        1.50      2.77 o 
   3  -2  12       41.50       42.10      5.41 o 
   4  -2  12       86.60       95.21      4.78 o 
   5  -2  12      105.36      131.42      9.00 o 
   6  -2  12       19.64       27.88      9.21 o 
   7  -2  12       19.08       18.34      4.03 o 
   8  -2  12       22.60       29.62      4.82 o 
   9  -2  12       15.58       19.35      4.04 o 
  -1  -1  12       76.23       86.22     22.64 o 
   0  -1  12        9.92        9.12      3.57 o 
   1  -1  12       54.98       67.10      6.38 o 
   2  -1  12       11.31       13.12      2.90 o 
   3  -1  12        7.91        8.10      2.38 o 
   4  -1  12      149.82      173.83      5.96 o 
   5  -1  12        9.25       16.51      3.93 o 
   6  -1  12       12.03        8.22      3.02 o 
   7  -1  12       28.96       32.19      4.80 o 
   8  -1  12       10.11        8.54      2.93 o 
   9  -1  12        2.37        1.54      2.07 o 
  10  -1  12       37.88       31.44      7.66 o 
  -1   0  12       24.86       30.67      5.10 o 
   0   0  12       20.49       19.68      4.15 o 
   1   0  12        0.58        4.60      2.61 o 
   2   0  12       14.64       16.46      3.41 o 
   3   0  12       10.57       12.38      3.30 o 
   4   0  12        1.35        2.04      1.50 o 
   5   0  12        8.43        9.50      3.17 o 
   6   0  12      362.52      371.51     13.35 o 
   7   0  12      138.04      157.22      8.46 o 
   8   0  12        4.18        1.74      2.47 o 
   9   0  12       21.62       26.10      4.12 o 
  10   0  12       10.77       15.06      3.25 o 
  -1   1  12       11.12        5.76      3.05 o 
   0   1  12       25.27       17.88      4.84 o 
   1   1  12       94.13       98.56      6.96 o 
   2   1  12        0.04        1.68      1.89 o 
   3   1  12       65.25       80.70      6.24 o 
   4   1  12       91.66       92.66      3.91 o 
   5   1  12       53.23       54.29      5.54 o 
   6   1  12       50.23       60.76      5.60 o 
   7   1  12      108.36      117.28      7.26 o 
   8   1  12        7.00        5.04      3.58 o 
   9   1  12       30.75       25.50      4.08 o 
  10   1  12       40.35       46.73      4.88 o 
  11   1  12        6.12        6.41      2.33 o 
  -1   2  12        0.00       -1.50      2.88 o 
   0   2  12       16.45       19.11      5.45 o 
   1   2  12       14.67       15.32      4.66 o 
   2   2  12       18.44       16.58      4.44 o 
   3   2  12       68.69       62.45      4.89 o 
   4   2  12        3.06        0.64      2.30 o 
   5   2  12        0.05        1.66      2.20 o 
   6   2  12       12.85       16.18      4.41 o 
   7   2  12       19.23       23.63      4.81 o 
   8   2  12       17.29       18.71      4.23 o 
   9   2  12      111.97      132.25     10.39 o 
  10   2  12       25.91       15.74      6.81 o 
  11   2  12       32.39       46.25     13.45 o 
   0   3  12      110.15      104.23     10.00 o 
   1   3  12        1.37       -0.15      3.05 o 
   2   3  12       31.15       34.70      5.15 o 
   3   3  12       79.95       93.61      5.76 o 
   4   3  12        0.53        2.26      2.73 o 
   5   3  12      122.36      112.56      9.50 o 
   6   3  12       10.10       13.35      4.13 o 
   7   3  12       61.53       67.62      7.25 o 
   8   3  12       36.60       38.20      5.49 o 
   9   3  12        9.99        8.02      3.20 o 
  10   3  12      109.59      118.92      7.97 o 
  11   3  12        0.02        0.28      1.75 o 
   0   4  12        0.01        9.56      4.00 o 
   1   4  12       12.22       21.24      5.49 o 
   2   4  12        0.70        0.72      2.20 o 
   3   4  12       48.90       59.27      4.87 o 
   4   4  12        2.43        2.21      2.76 o 
   5   4  12       18.40       14.53      4.39 o 
   6   4  12        3.03        1.66      2.20 o 
   7   4  12       11.60        7.85      3.34 o 
   8   4  12        0.27       -0.05      2.01 o 
   9   4  12       13.63        8.10      3.03 o 
  10   4  12       18.27       16.87      3.67 o 
  11   4  12       53.94       61.47      5.66 o 
   0   5  12       34.47       41.49      7.31 o 
   1   5  12       48.94       55.93      7.76 o 
   2   5  12       47.37       55.41      5.93 o 
   3   5  12       23.52       27.80      3.81 o 
   4   5  12       97.15      107.97      9.89 o 
   5   5  12       85.40       82.88      8.78 o 
   6   5  12       12.59       15.98      4.46 o 
   7   5  12       58.92       67.89      7.43 o 
   8   5  12       60.38       49.28      6.19 o 
   9   5  12      110.52       94.90      7.60 o 
  10   5  12        0.17       -0.03      1.87 o 
  11   5  12        5.87        4.81      2.37 o 
   1   6  12        6.77       11.36      5.14 o 
   2   6  12        0.11       -1.60      3.40 o 
   3   6  12       32.60       34.69      4.14 o 
   4   6  12        5.11        4.31      3.69 o 
   5   6  12        3.17        4.20      3.10 o 
   6   6  12        0.01        0.61      2.51 o 
   7   6  12        0.01        0.95      2.51 o 
   8   6  12        0.47        3.09      2.39 o 
   9   6  12        0.56        1.23      2.16 o 
  10   6  12        0.28       -1.21      1.95 o 
  11   6  12        4.40        2.85      2.21 o 
   2   7  12       42.18       36.13      6.31 o 
   3   7  12       42.87       38.21      4.33 o 
   4   7  12      147.26      141.76     11.97 o 
   5   7  12      119.11      122.78     10.70 o 
   6   7  12      116.02      115.74     10.06 o 
   7   7  12       25.57       33.75      6.10 o 
   8   7  12        2.65        3.90      2.99 o 
   9   7  12       50.08       47.83      6.21 o 
  10   7  12        0.23        4.22      2.48 o 
  11   7  12       35.76       43.75      5.38 o 
   3   8  12        4.34        3.07      2.55 o 
   4   8  12       38.51       37.22      7.52 o 
   5   8  12       83.20      100.87     10.64 o 
   6   8  12        0.55        1.09      2.88 o 
   7   8  12        9.10       11.69      4.37 o 
   8   8  12        5.63        6.94      3.44 o 
   9   8  12       67.27       74.44      7.67 o 
  10   8  12        6.29        3.94      2.90 o 
   5   9  12       20.18       21.47      6.09 o 
   6   9  12        2.21        0.92      3.15 o 
   7   9  12       89.92       96.07     10.01 o 
   8   9  12      181.60      180.75     12.35 o 
   9   9  12        1.74        0.29      2.81 o 
   4  -3  13       14.56       13.83      2.87 o 
   5  -3  13       17.15       12.23      3.93 o 
   2  -2  13       10.95       14.15      5.86 o 
   3  -2  13       12.17       11.20      3.48 o 
   4  -2  13       15.67       16.85      2.49 o 
   5  -2  13        0.12       -1.28      2.66 o 
   6  -2  13       40.27       44.74      6.00 o 
   7  -2  13        1.68        6.22      2.82 o 
   1  -1  13       43.51       52.48      6.18 o 
   2  -1  13       26.45       31.72      6.75 o 
   3  -1  13       43.70       44.89      4.24 o 
   4  -1  13        0.83        1.37      1.66 o 
   5  -1  13       15.95       16.59      4.25 o 
   6  -1  13        9.24        7.51      3.19 o 
   7  -1  13       10.69        8.35      3.31 o 
   8  -1  13       11.09        8.40      3.46 o 
   1   0  13      179.11      187.80     10.01 o 
   2   0  13       76.24       87.84      6.86 o 
   3   0  13        3.66        3.38      1.97 o 
   4   0  13        5.14        2.72      2.65 o 
   5   0  13        0.75        2.75      2.37 o 
   6   0  13      145.90      137.53      8.53 o 
   7   0  13        0.20        1.04      2.02 o 
   8   0  13       76.40       83.11      8.11 o 
   9   0  13        2.19       -1.18      2.81 o 
   1   1  13       17.57       13.23      5.35 o 
   2   1  13        1.70        2.58      4.03 o 
   3   1  13       44.96       50.06      4.84 o 
   4   1  13       10.10       12.68      3.80 o 
   5   1  13        1.41        0.86      2.35 o 
   6   1  13        0.91        3.10      2.40 o 
   7   1  13       11.85       10.04      5.78 o 
   8   1  13       71.46       69.20      6.32 o 
   9   1  13       53.53       59.12      5.86 o 
   1   2  13       32.57       28.08      6.59 o 
   2   2  13        7.17        3.90      4.03 o 
   3   2  13      135.87      135.45      7.11 o 
   4   2  13        0.12       -2.73      2.43 o 
   5   2  13       57.29       65.58      8.47 o 
   6   2  13       14.90       11.22      4.32 o 
   7   2  13       22.57       15.46      4.68 o 
   8   2  13       61.50       69.83      7.71 o 
   9   2  13       66.74       81.69      7.46 o 
  10   2  13      114.36      125.73      9.13 o 
   2   3  13       12.24       11.29      4.50 o 
   3   3  13       38.91       37.77      5.68 o 
   4   3  13       34.31       28.87      6.49 o 
   5   3  13        1.34        1.62      2.86 o 
   6   3  13       25.70       23.67      5.59 o 
   7   3  13       33.69       39.01      6.54 o 
   8   3  13        0.01       -0.98      1.84 o 
  10   3  13        4.87        3.99      2.35 o 
   2   4  13        2.12        2.79      3.94 o 
   3   4  13       19.24       14.08      3.20 o 
   4   4  13        3.39        2.52      3.70 o 
   5   4  13       74.58       85.52      9.70 o 
   6   4  13       14.91       12.76      4.58 o 
   7   4  13       37.03       30.38      6.02 o 
   8   4  13        2.12        1.83      2.61 o 
   9   4  13        1.10        1.97      2.50 o 
  10   4  13       21.06       17.24      4.32 o 
   3   5  13      118.94      114.19      6.57 o 
   4   5  13        0.01        0.37      3.30 o 
   5   5  13       94.61       95.91     10.23 o 
   6   5  13       19.75       17.19      5.16 o 
   7   5  13        0.07        1.65      2.82 o 
   8   5  13       25.62       30.20      5.77 o 
   9   5  13        0.42        0.34      2.25 o 
  10   5  13        0.51        1.12      2.43 o 
   3   6  13       15.04       15.25      3.21 o 
   4   6  13        0.93       -1.07      2.73 o 
   5   6  13        1.64        3.28      3.23 o 
   6   6  13       43.70       33.43      6.56 o 
   7   6  13        0.40       -2.24      2.20 o 
   8   6  13       15.73       22.10      5.34 o 
   9   6  13       58.54       55.28      7.02 o 
  10   6  13        4.67       11.15      3.78 o 
   4   7  13       25.91       34.83      7.50 o 
   5   7  13       26.14       18.42      5.68 o 
   6   7  13        0.23       -1.69      2.77 o 
   7   7  13       58.90       59.43      8.20 o 
   8   7  13        5.49        5.45      3.33 o 
   9   7  13        0.33        1.99      2.66 o 
   7   8  13        0.14       -2.74      2.55 o 
   5   1  14      214.82      185.85     14.22 o 
   6   1  14       57.65       46.90      8.07 o 
   7   1  14       17.70        9.16      4.26 o 
   4   2  14        3.69        3.07      3.94 o 
   5   2  14      300.14      372.08     20.28 o 
   6   2  14       34.48       33.15      7.17 o 
   7   2  14        6.33        1.15      3.12 o 
   5   3  14      381.94      454.46     22.41 o 
   6   3  14      112.84      110.16     11.01 o 
   7   3  14       60.35       52.61      7.86 o 
   8   3  14        1.05        2.64      3.25 o 
   5   4  14        9.50       10.96      4.92 o 
   6   4  14        3.39        3.64      3.68 o 
   7   4  14      191.97      214.00     14.27 o 
   8   4  14       14.11        3.11      3.49 o 
   7   5  14      270.79      333.22     18.42 o 
                                                 
